# Supplementary material for: SARS-CoV-2 spike conformation determines plasma neutralizing activity elicited by a wide panel of human vaccines
Source: Sci Immunol. 2022 Nov 10:eadf1421. doi: 10.1126/sciimmunol.adf1421 (PMC9765460; doi:10.1126/sciimmunol.adf1421)
Supplement: Supplementary file 2 — Data S1 [file sciimmunol.adf1421_data_s1.zip]

Archive with 1 entries (1 files):
- sciimmunol.adf1421_data_s1.xlsx
