# Supplementary material for: SARS-CoV-2 spike conformation determines plasma neutralizing activity elicited by a wide panel of human vaccines
Source: Sci Immunol. 2022 Nov 10:eadf1421. doi: 10.1126/sciimmunol.adf1421 (PMC9765460; doi:10.1126/sciimmunol.adf1421)
Supplement: Supplementary file 2 — Data S1 [file sciimmunol.adf1421_data_s1.zip › sciimmunol.adf1421_data_s1.xlsx]

## Sheet: Binding Raw Data
Antigen	Spike								NTD								RBD								S1								S2(Pre)								S2(Post)
Dilution	20	80	320	1280	5120	20480	81920	327680	20	80	320	1280	5120	20480	81920	327680	20	80	320	1280	5120	20480	81920	327680	20	80	320	1280	5120	20480	81920	327680	20	80	320	1280	5120	20480	81920	327680	20	80	320	1280	5120	20480	81920	327680
10C	3.045	2.221	0.918	0.374	0.153	0.092	0.083	0.069	2.533	0.947	0.222	0.101	0.062	0.055	0.051	0.054	3.054	1.187	0.231	0.118	0.079	0.067	0.066	0.054	2.864	1.636	0.445	0.134	0.065	0.056	0.052	0.057	3.335	2.855	1.644	0.666	0.208	0.105	0.064	0.054	2.866	2.668	1.33	0.4	0.207	0.105	0.068	0.06
114C	2.385	1.349	0.51	0.177	0.093	0.079	0.084	0.08	0.759	0.245	0.129	0.091	0.073	0.088	0.059	0.06	0.728	0.263	0.153	0.075	0.069	0.066	0.069	0.054	1.059	0.384	0.157	0.098	0.073	0.063	0.074	0.084	2.599	1.333	0.565	0.183	0.112	0.076	0.075	0.084	2.715	1.968	1.094	0.385	0.151	0.085	0.075	0.07
13	3.152	2.883	2.418	1.248	0.393	0.156	0.082	0.072	2.519	1.24	0.495	0.181	0.086	0.066	0.075	0.057	2.554	1.47	0.486	0.216	0.095	0.065	0.054	0.056	3.079	2.422	1.272	0.491	0.154	0.081	0.059	0.066	3.21	2.831	1.974	0.727	0.244	0.102	0.065	0.058	3.23	2.858	2.334	1.029	0.331	0.132	0.073	0.057
135C	2.793	2.31	1.169	0.383	0.134	0.074	0.056	0.054	1.513	0.575	0.265	0.108	0.067	0.056	0.058	0.053	1.78	0.96	0.409	0.186	0.093	0.069	0.059	0.056	2.248	1.478	0.522	0.183	0.078	0.062	0.054	0.06	2.933	2.073	0.989	0.329	0.119	0.075	0.063	0.064	3.018	2.713	1.833	0.723	0.31	0.119	0.07	0.068
144C	3.235	3.088	2.722	1.721	0.75	0.287	0.132	0.09	2.492	1.841	0.735	0.239	0.094	0.071	0.055	0.054	2.41	0.989	0.32	0.162	0.068	0.059	0.053	0.056	3.238	2.559	1.996	0.835	0.294	0.106	0.067	0.059	3.196	2.915	2.679	1.492	0.62	0.208	0.273	0.062	3.217	2.946	2.258	0.973	0.341	0.126	0.069	0.068
149C	2.851	1.909	0.834	0.264	0.124	0.089	0.074	0.072	1.188	0.295	0.126	0.074	0.058	0.054	0.052	0.054	1.462	0.27	0.132	0.088	0.078	0.068	0.059	0.059	1.829	0.573	0.201	0.091	0.067	0.055	0.056	0.057	2.743	1.606	0.579	0.204	0.092	0.066	0.057	0.063	2.799	2.586	1.802	0.634	0.306	0.129	0.079	0.064
151	3.079	3.023	2.654	2.022	1.262	0.526	0.177	0.079	3.075	2.499	1.367	0.404	0.165	0.073	0.06	0.053	2.963	1.767	0.906	0.355	0.142	0.083	0.065	0.068	3.204	2.786	2.412	1.235	0.463	0.164	0.077	0.061	3.176	3.019	2.677	1.683	0.658	0.207	0.1	0.068	3.1	3.025	2.958	2.526	1.976	1.195	0.537	0.179
151C	3.181	2.921	2.188	0.926	0.378	0.151	0.09	0.081	2.242	1.723	0.712	0.134	0.101	0.09	0.055	0.06	2.077	0.866	0.291	0.091	0.062	0.067	0.06	0.055	3.063	2.592	1.478	0.714	0.8	0.388	0.071	0.062	3.203	2.972	2.908	2.021	0.784	0.274	0.099	0.068	2.794	2.87	2.714	2.007	0.801	0.283	0.46	0.069
157	2.938	2.3	1.404	0.437	0.175	0.093	0.065	0.074	0.763	0.473	0.175	0.098	0.069	0.061	0.058	0.054	0.701	0.585	0.248	0.11	0.072	0.06	0.059	0.056	2.125	1.218	0.469	0.168	0.089	0.058	0.054	0.051	3.082	2.427	1.515	0.598	0.218	0.091	0.091	0.054	2.914	2.833	2.004	0.979	0.335	0.119	0.181	0.063
159	2.725	2.056	1.044	0.326	0.139	0.075	0.057	0.053	0.956	0.322	0.187	0.086	0.07	0.055	0.053	0.062	0.923	0.455	0.159	0.083	0.067	0.057	0.056	0.054	2.335	1.278	0.448	0.153	0.088	0.064	0.057	0.053	2.882	2.274	1.057	0.375	0.158	0.078	0.064	0.055	2.948	2.63	1.585	0.781	0.284	0.119	0.075	0.063
182C	3.004	2.531	1.484	0.643	0.212	0.109	0.076	0.072	2.114	0.962	0.356	0.141	0.074	0.062	0.056	0.054	2.211	1.968	0.763	0.264	0.119	0.07	0.057	0.059	2.988	2.11	0.852	0.291	0.135	0.103	0.06	0.057	3.139	2.934	2.167	0.939	0.323	0.125	0.075	0.072	3.143	2.906	2.168	1.092	0.394	0.146	0.085	0.073
200C	3.292	3.028	2.307	1.072	0.386	0.146	0.106	0.064	2.444	0.897	0.306	0.126	0.097	0.07	0.077	0.056	1.79	0.739	0.275	0.139	0.082	0.059	0.059	0.061	3.079	2.262	1.063	0.366	0.138	0.074	0.062	0.056	3.018	2.65	1.911	0.949	0.304	0.124	0.078	0.065	3.2	3.007	2.594	1.421	0.499	0.179	0.098	0.061
21C	2.884	2.11	1.034	0.339	0.126	0.075	0.055	0.051	0.769	0.322	0.139	0.083	0.06	0.062	0.054	0.054	0.446	0.202	0.092	0.079	0.069	0.066	0.059	0.051	1.416	0.61	0.194	0.098	0.065	0.057	0.053	0.053	2.845	2.255	1.129	0.396	0.143	0.08	0.065	0.057	2.526	2.085	1.011	0.338	0.181	0.092	0.064	0.059
235C	2.636	1.112	0.41	0.163	0.11	0.066	0.065	0.1	2.219	0.685	0.242	0.11	0.074	0.058	0.056	0.06	2.361	1.464	0.506	0.186	0.129	0.082	0.062	0.057	2.444	1.065	0.394	0.136	0.078	0.061	0.052	0.056	2.032	0.88	0.336	0.134	0.096	0.062	0.056	0.053	1.973	0.949	0.346	0.125	0.074	0.062	0.057	0.054
244C	2.399	1.275	0.441	0.164	0.09	0.063	0.059	0.058	0.773	0.22	0.116	0.081	0.071	0.068	0.058	0.056	0.927	0.276	0.123	0.095	0.073	0.059	0.063	0.058	2.096	0.759	0.269	0.112	0.078	0.065	0.06	0.06	2.612	1.338	0.49	0.182	0.09	0.068	0.067	0.07	2.891	1.958	0.744	0.255	0.122	0.076	0.068	0.065
28C	2.972	2.514	1.206	0.438	0.185	0.086	0.074	0.072	1.528	0.497	0.172	0.074	0.059	0.054	0.051	0.046	2.23	0.558	0.162	0.132	0.066	0.056	0.053	0.05	2.157	0.823	0.208	0.097	0.057	0.049	0.049	0.049	3.248	2.239	1.115	0.361	0.126	0.063	0.05	0.055	3.315	2.707	2.19	1.022	0.286	0.085	0.074	0.05
30C	3.3	3.136	2.839	1.899	0.811	0.232	0.113	0.073	3.081	2.554	1.574	0.74	0.306	0.111	0.076	0.057	2.656	1.462	0.576	0.136	0.105	0.071	0.059	0.057	3.332	2.997	2.837	1.577	0.723	0.221	0.095	0.062	3.22	3.148	2.755	1.554	0.612	0.222	0.099	0.065	3.082	3.122	2.845	2.168	1.264	0.472	0.176	0.091
32C	3.269	3.03	2.594	1.337	0.493	0.176	0.093	0.073	2.702	1.258	0.411	0.151	0.082	0.065	0.062	0.059	1.284	0.549	0.201	0.103	0.071	0.064	0.062	0.056	2.978	2.524	1.57	0.586	0.181	0.097	0.063	0.057	3.241	3.019	2.507	1.33	0.422	0.158	0.077	0.06	3.028	2.979	2.594	1.613	0.598	0.201	0.104	0.06
54C	3.254	2.933	2.236	0.978	0.314	0.124	0.077	0.078	2.502	1.048	0.306	0.177	0.082	0.076	0.06	0.067	1.506	0.428	0.141	0.09	0.064	0.064	0.057	0.073	2.578	1.165	0.29	0.133	0.075	0.063	0.058	0.062	3.107	2.719	1.855	0.801	0.278	0.116	0.077	0.069	2.908	2.488	1.63	0.991	0.355	0.16	0.079	0.067
57C	3.173	3.083	2.811	1.757	0.74	0.244	0.107	0.062	1.75	0.654	0.26	0.109	0.072	0.06	0.056	0.051	1.604	0.561	0.229	0.125	0.077	0.059	0.058	0.052	2.768	2.022	1.018	0.324	0.137	0.079	0.06	0.056	3.266	3.173	2.785	1.731	0.704	0.231	0.101	0.067	2.842	2.237	1.073	0.4	0.171	0.082	0.645	0.063
60	0.326	0.186	0.11	0.088	0.071	0.065	0.058	0.062	0.166	0.115	0.076	0.057	0.045	0.085	0.062	0.047	0.166	0.204	0.171	0.068	0.066	0.05	0.043	0.048	0.206	0.16	0.132	0.06	0.047	0.05	0.051	0.048	0.177	0.12	0.063	0.051	0.045	0.054	0.049	0.05	0.416	0.322	0.12	0.065	0.051	0.062	0.049	0.048
61	3.1	2.595	1.808	0.808	0.23	0.111	0.076	0.066	0.857	0.588	0.169	0.089	0.053	0.049	0.047	0.05	0.77	0.485	0.225	0.129	0.079	0.069	0.053	0.041	2.334	1.574	0.711	0.253	0.088	0.06	0.052	0.057	3.164	2.813	1.962	0.922	0.308	0.114	0.066	0.057	2.963	3.015	2.759	2.171	0.952	0.39	0.147	0.08
65C	3.457	3.121	2.917	2.207	0.818	0.321	0.128	0.113	2.955	2.742	1.909	0.781	0.321	0.203	0.061	0.058	2.998	1.812	0.795	0.394	0.15	0.105	0.069	0.064	3.147	3.025	2.626	1.663	0.529	0.207	0.086	0.073	3.338	3.242	2.922	2.209	0.987	0.334	0.143	0.093	2.988	3.011	2.805	2.026	1.066	0.351	0.152	0.082
73C	3.3	3.065	2.445	1.245	0.449	0.166	0.098	0.087	2.343	1.502	0.637	0.211	0.084	0.067	0.059	0.056	2.373	0.845	0.327	0.138	0.088	0.068	0.066	0.059	3.066	2.628	1.743	0.595	0.219	0.084	0.069	0.062	3.132	2.86	2.241	0.899	0.293	0.123	0.071	0.067	3.195	3.041	2.471	1.562	0.491	0.163	0.09	0.066
75	3.323	2.873	1.744	0.656	0.273	0.128	0.1	0.076	2.212	1.25	0.435	0.156	0.098	0.061	0.056	0.048	2.471	0.939	0.345	0.124	0.1	0.067	0.06	0.061	3.209	2.504	1.409	0.465	0.172	0.091	0.098	0.059	3.044	2.131	1.072	0.306	0.136	0.089	0.059	0.052	2.963	2.788	2.501	1.386	0.488	0.177	0.086	0.056
86	2.937	2.035	1.071	0.332	0.145	0.093	0.074	0.065	1.125	0.365	0.154	0.083	0.062	0.056	0.057	0.049	1.001	0.264	0.138	0.076	0.067	0.061	0.06	0.044	2.504	1.462	0.557	0.17	0.089	0.121	0.061	0.055	2.83	2.117	0.999	0.291	0.139	0.081	0.065	0.061	3.153	2.902	2.117	0.88	0.34	0.162	0.113	0.071
98C	2.809	2.604	1.538	0.638	0.22	0.108	0.075	0.072	1.771	1.186	0.412	0.157	0.081	0.063	0.067	0.063	2.021	1.365	0.586	0.211	0.095	0.062	0.057	0.065	2.729	2.189	0.884	0.334	0.112	0.074	0.056	0.061	2.799	2.131	1.108	0.449	0.143	0.072	0.064	0.059	3.042	2.285	1.111	0.37	0.126	0.081	0.063	0.058
9C	3.096	2.341	1.188	0.453	0.178	0.111	0.066	0.067	1.99	0.731	0.247	0.132	0.065	0.055	0.05	0.05	1.431	0.413	0.143	0.072	0.055	0.05	0.048	0.049	2.704	1.509	0.497	0.211	0.091	0.056	0.05	0.049	3.072	2.129	0.986	0.339	0.142	0.067	0.054	0.058	2.983	2.503	1.573	0.561	0.178	0.097	0.056	0.053
12H	3.328	3.39	3.307	2.859	1.917	0.763	0.243	0.089	3.049	2.732	2.194	1.238	0.409	0.143	0.076	0.054	2.983	2.07	1.21	0.532	0.197	0.09	0.062	0.054	3.344	3.471	3.243	2.793	1.587	0.626	0.197	0.078	3.417	3.32	3.066	1.974	0.851	0.278	0.113	0.063	3.281	2.747	1.489	0.522	0.206	0.107	0.07	0.073
136040	3.131	3.192	3.154	3.15	2.628	1.778	0.714	0.355	3.147	2.88	2.74	1.763	0.744	0.255	0.117	0.063	3.105	2.263	1.059	0.442	0.186	0.094	0.063	0.059	3.254	3.351	3.191	2.919	2.173	1.051	0.385	0.142	3.186	3.076	2.795	1.753	0.69	0.244	0.108	0.068	3.082	2.709	1.792	0.69	0.245	0.105	0.071	0.071
136049	3.28	3.205	3.219	3.161	2.638	1.706	0.668	0.246	3.108	2.907	2.772	2.096	0.949	0.35	0.135	0.075	2.806	2.74	1.759	0.96	0.368	0.146	0.075	0.063	3.194	3.213	3.144	3.273	2.82	2.085	0.819	0.275	3.222	2.884	2.394	1.391	0.489	0.185	0.097	0.078	3.062	2.786	2.39	1.226	0.373	0.157	0.085	0.062
136052	3.059	3.212	3.134	2.843	2.344	1.288	0.394	0.151	2.485	2.21	2.513	0.875	0.527	0.18	0.093	0.068	2.611	2.437	1.628	0.93	0.226	0.162	0.085	0.071	3.218	3.254	3.196	3.018	2.296	1.299	0.464	0.183	3.021	3.134	2.953	2.158	0.938	0.32	0.144	0.076	2.482	2.349	1.447	0.639	0.258	0.118	0.094	0.07
20H	3.602	3.402	3.377	2.945	2.042	0.93	0.483	0.202	3.366	3.251	2.772	1.938	0.702	0.277	0.099	0.063	3.279	2.23	1.287	0.478	0.219	0.11	0.061	0.058	3.422	3.393	3.269	3.009	1.832	0.69	0.233	0.099	3.505	3.259	3.074	2.183	0.974	0.338	0.115	0.072	3.389	3.003	2.199	0.887	0.277	0.109	0.081	0.059
24H	3.267	3.281	3.467	3.039	2.312	1.301	0.447	0.172	3.244	3.225	2.446	2.357	0.853	0.282	0.102	0.061	3.328	2.405	1.607	0.874	0.348	0.128	0.065	0.056	3.328	3.28	3.412	2.892	2.329	1.134	0.335	0.11	3.36	3.166	2.945	2.022	0.848	0.248	0.105	0.067	3.084	2.647	1.536	0.713	0.444	0.096	0.07	0.064
27H	3.296	3.164	3.019	2.86	2.223	0.937	0.376	0.178	3.056	2.502	2.753	1.754	0.695	0.243	0.109	0.069	3.219	2.386	1.354	0.661	0.353	0.138	0.084	0.059	3.194	3.207	3.282	2.908	2.071	0.75	0.267	0.103	3.232	2.966	2.86	1.841	0.783	0.229	0.102	0.064	3.025	2.473	1.581	0.574	0.207	0.091	0.061	0.054
4H	3.206	2.977	2.638	1.793	0.708	0.275	0.109	0.079	2.765	1.717	0.71	0.278	0.106	0.06	0.054	0.053	1.871	0.8	0.258	0.105	0.072	0.056	0.052	0.052	2.943	2.951	2.347	1.183	0.397	0.225	0.078	0.058	2.934	2.604	1.679	0.62	0.219	0.234	0.067	0.052	2.604	1.513	0.646	0.183	0.088	0.062	0.051	0.052
58H	3.193	3.179	2.942	2.464	1.207	0.422	0.178	0.098	3.2	2.556	2.435	1.163	0.428	0.154	0.072	0.058	2.91	1.338	0.642	0.279	0.135	0.077	0.057	0.049	3.311	3.263	3.002	2.286	1.171	0.41	0.146	0.084	3.205	3.063	2.559	1.289	0.511	0.167	0.097	0.067	3.232	2.616	1.308	0.425	0.169	0.086	0.067	0.063
60H	3.287	3.263	3.1	2.723	1.951	0.978	0.363	0.16	3.261	2.99	2.586	1.537	0.581	0.259	0.108	0.074	3.138	1.693	0.718	0.306	0.159	0.082	0.073	0.054	3.177	3.141	3.137	2.737	1.832	0.863	0.289	0.122	3.34	3.104	2.972	2.321	1.541	0.473	0.229	0.075	3.105	2.99	2.034	0.773	0.251	0.114	0.066	0.054
69H	3.157	3.316	2.853	2.228	1.122	0.371	0.152	0.087	2.823	2.697	1.834	0.804	0.341	0.119	0.067	0.052	2.17	0.771	0.41	0.194	0.112	0.073	0.059	0.073	2.996	3.189	2.897	2.194	1.019	0.348	0.14	0.076	3.046	2.815	2.31	1.216	0.463	0.241	0.11	0.075	1.806	1.411	0.617	0.249	0.26	0.081	0.073	0.059
80H	3.35	3.362	3.096	2.639	1.68	0.585	0.252	0.12	3.005	3.079	2.519	1.392	0.329	0.195	0.088	0.073	3.077	1.658	0.674	0.279	0.119	0.077	0.059	0.054	3.201	3.347	3.204	2.842	1.879	0.742	0.26	0.098	3.179	2.793	2.096	0.928	0.319	0.122	0.068	0.07	2.579	2.398	1.107	0.415	0.147	0.089	0.289	0.152
8H	3.12	3.046	2.837	1.978	0.942	0.333	0.108	0.062	2.737	2.267	1.338	0.448	0.17	0.102	0.054	0.049	1.999	1.08	0.606	0.254	0.129	0.066	0.056	0.051	3.159	3.118	2.638	1.76	0.759	0.261	0.091	0.067	3.093	3.035	2.547	1.347	0.462	0.164	0.08	0.063	2.461	1.812	0.904	0.297	0.159	0.083	0.065	0.056
9H	3.443	3.351	3.155	2.366	1.124	0.386	0.139	0.101	3.226	2.591	1.64	0.546	0.217	0.095	0.064	0.059	2.859	1.337	0.465	0.19	0.127	0.075	0.057	0.056	3.362	3.291	2.933	2.101	0.828	0.298	0.116	0.067	3.393	3.235	2.582	1.411	0.488	0.179	0.076	0.059	2.807	1.937	0.77	0.252	0.108	0.07	0.054	0.056
10H	3.006	3.122	2.989	2.27	1.141	0.435	0.149	0.095	2.747	2.71	2.251	1.226	0.407	0.171	0.086	0.068	1.392	1.322	0.568	0.213	0.108	0.073	0.07	0.07	3.243	3.111	2.975	2.369	1.121	0.424	0.147	0.075	2.614	3.014	2.409	1.22	0.421	0.156	0.081	0.064	2.721	1.937	0.853	0.262	0.115	0.076	0.068	0.06
15H	3.127	3.186	3.117	2.807	2.125	1.062	0.378	0.138	3.055	2.869	2.459	1.577	0.594	0.197	0.098	0.065	1.631	1.445	0.744	0.305	0.132	0.078	0.066	0.077	3.113	3.236	3.097	2.768	1.726	0.846	0.274	0.096	3.179	3.134	2.772	1.821	0.76	0.265	0.117	0.074	2.639	1.673	0.697	0.242	0.123	0.083	0.084	0.071
16H	3.22	3.037	2.761	1.911	0.893	0.307	0.141	0.095	3.114	2.555	1.798	0.768	0.322	0.187	0.073	0.06	2.333	1.134	0.498	0.28	0.17	0.137	0.067	0.06	3.202	2.828	2.341	1.54	0.7	0.305	0.117	0.065	3.185	2.713	2.174	1.153	0.647	0.17	0.082	0.062	2.815	1.445	0.685	0.353	0.184	0.105	0.068	0.059
17H	2.543	3.088	3.046	2.812	1.903	1.138	0.374	0.164	2.894	1.666	2.274	0.683	0.498	0.275	0.114	0.067	2.498	1.979	1.239	0.635	0.33	0.147	0.077	0.08	2.993	2.985	2.764	2.546	1.612	0.818	0.264	0.117	1.724	2.765	2.389	1.644	0.721	0.354	0.164	0.084	1.204	1.318	0.759	0.451	0.238	0.15	0.092	0.068
29H	3.478	3.299	3.221	2.935	2.295	1.286	0.568	0.228	2.849	2.735	2.461	1.684	0.847	0.301	0.153	0.076	3.067	2.034	0.926	0.421	0.16	0.084	0.066	0.057	3.26	3.276	3.324	2.993	2.243	1.12	0.447	0.145	3.039	2.979	2.792	1.856	0.934	0.322	0.126	0.071	3.074	2.562	1.604	0.569	0.187	0.088	0.067	0.057
30H	3.085	3.163	3.087	2.708	2.032	1.12	0.494	0.238	2.952	2.454	1.941	0.894	0.32	0.126	0.077	0.058	2.261	1.609	0.603	0.359	0.209	0.102	0.065	0.061	3.254	3.251	3.012	2.247	1.188	0.47	0.165	0.089	3.261	3.099	2.862	1.845	0.802	0.28	0.12	0.073	3.155	2.84	1.766	0.727	0.243	0.116	0.08	0.066
35H	2.751	2.77	2.246	1.213	0.386	0.151	0.078	0.08	2.276	1.665	0.713	0.287	0.165	0.097	0.059	0.055	0.561	0.912	0.368	0.176	0.096	0.066	0.063	0.059	3.039	2.868	2.186	1.044	0.34	0.136	0.076	0.06	2.695	2.373	1.406	0.555	0.18	0.099	0.064	0.058	1.039	0.661	0.262	0.126	0.07	0.06	0.057	0.055
36H	2.924	3.099	2.846	2.193	1.347	0.498	0.124	0.082	2.941	2.556	1.451	0.604	0.248	0.094	0.062	0.055	1.281	2.727	0.586	0.357	0.132	0.078	0.067	0.058	3.05	3.037	2.349	1.541	0.605	0.222	0.092	0.068	2.566	2.909	2.274	1.146	0.552	0.362	0.136	0.09	1.938	1.296	0.615	0.242	0.136	0.082	0.063	0.058
40H	3.316	3.215	3.135	2.695	1.989	1.028	0.396	0.156	2.994	2.52	2.272	1.337	0.537	0.208	0.097	0.066	2.734	1.499	0.788	0.334	0.171	0.088	0.065	0.059	3.169	3.13	3.036	2.585	1.647	0.69	0.24	0.107	3.216	3.103	2.723	1.738	0.744	0.26	0.103	0.074	2.544	2.131	0.985	0.339	0.138	0.08	0.062	0.059
41H	2.71	2.827	2.437	1.335	0.56	0.194	0.086	0.074	1.673	1.576	0.687	0.216	0.097	0.066	0.056	0.054	1.439	0.616	0.276	0.111	0.075	0.058	0.133	0.064	3.04	2.729	1.944	0.927	0.346	0.139	0.085	0.069	3.133	2.693	1.94	0.825	0.327	0.122	0.071	0.065	2.004	0.627	0.258	0.124	0.089	0.065	0.061	0.066
67H	2.433	2.997	0.042	2.574	1.512	0.582	0.25	0.142	2.692	2.834	0.047	1.67	0.576	0.228	0.111	0.088	2.228	1.801	0.044	0.467	0.188	0.108	0.088	0.093	2.758	2.973	0.059	2.635	1.374	0.583	0.244	0.13	2.478	2.689	0.044	1.641	0.748	0.271	0.128	0.097	1.786	2.114	0.044	0.471	0.182	0.112	0.087	0.082
77H	2.691	2.96	0.065	2.937	1.988	1.116	0.551	0.418	2.457	2.731	0.044	1.394	0.494	0.191	0.109	0.086	2.639	2.334	0.074	0.979	0.361	0.167	0.101	0.088	2.68	2.933	0.044	2.503	1.657	0.712	0.262	0.135	2.81	2.765	0.044	1.65	0.654	0.265	0.129	0.1	1.389	1.681	0.045	0.364	0.17	0.105	0.089	0.08
78H	3.32	3.349	3.122	2.936	2.118	1.148	0.418	0.251	3.049	2.941	2.549	1.693	0.627	0.235	0.125	0.087	3.094	1.986	0.924	0.414	0.118	0.113	0.086	0.093	3.259	3.242	3.166	2.887	2.21	1.053	0.419	0.163	3.222	3.022	2.841	2.186	1.105	0.441	0.18	0.108	3.134	2.644	1.786	0.68	0.232	0.118	0.084	0.086
79H	2.769	3.124	3.007	2.713	2.096	0.713	0.27	0.151	2.988	2.464	2.652	1.659	0.688	0.24	0.128	0.093	2.756	2.063	1.268	0.676	0.298	0.141	0.104	0.079	3.03	3.137	2.993	2.597	1.77	0.86	0.303	0.14	2.952	2.856	2.344	1.214	0.482	0.186	0.116	0.096	2.882	2.345	1.343	0.591	0.236	0.119	0.095	0.091
6082.2	2.798	2.544	2.394	0.656	0.046	0.221	0.072	0.072	1.053	0.661	0.244	0.118	0.046	0.151	0.071	0.09	1.778	1.248	0.664	0.226	0.06	0.248	0.088	0.082	2.235	2.353	1.249	0.436	0.044	0.198	0.086	0.084	2.193	2.001	0.846	0.267	0.045	0.209	0.086	0.079	1.84	1.717	0.758	0.285	0.046	0.21	0.086	0.073
6085.1	3.179	2.832	2.248	0.997	0.452	0.168	0.106	0.081	2.189	0.999	0.369	0.15	0.104	0.084	0.076	0.071	2.679	2.385	1.422	0.588	0.23	0.114	0.093	0.08	3.242	2.911	2.4	1.139	0.38	0.17	0.109	0.081	2.145	1.209	0.48	0.194	0.11	0.095	0.085	0.08	1.495	0.602	0.248	0.143	0.101	0.089	0.078	0.105
6090.2	2.678	2.807	2.287	1.106	0.407	0.184	0.569	0.075	2.878	2.515	1.891	0.819	0.305	0.093	0.088	0.08	1.773	2.205	1.264	0.559	0.214	0.122	0.093	0.085	3.074	2.955	2.583	1.716	0.713	0.274	0.132	0.092	2.805	2.099	1.015	0.383	0.181	0.104	0.087	0.08	1.27	0.515	0.216	0.126	0.102	0.086	0.083	0.076
6094.1	3.401	3.21	2.64	1.629	0.528	0.218	0.118	0.1	1.572	2.207	0.282	0.366	0.145	0.088	0.07	0.068	2.767	1.905	1.043	0.365	0.174	0.086	0.068	0.068	3.307	3.072	2.483	1.484	0.495	0.191	0.089	0.067	2.244	1.814	0.743	0.257	0.113	0.07	0.067	0.062	1.733	0.976	0.418	0.173	0.084	0.068	0.061	0.062
6096.2	2.461	2.585	1.987	0.976	0.285	0.142	0.099	0.091	0.892	1.049	0.483	0.17	0.116	0.065	0.085	0.057	1.906	1.703	1.363	0.538	0.194	0.094	0.068	0.064	2.253	2.681	2.132	0.826	0.244	0.13	0.071	0.066	0.571	0.75	0.309	0.156	0.085	0.073	0.062	0.064	1.036	1.415	0.79	0.348	0.211	0.12	0.096	0.084
6097.2	2.703	3.145	2.419	1.087	0.51	0.203	0.121	0.097	1.064	1.337	0.534	0.227	0.108	0.078	0.069	0.066	2.408	1.39	0.657	0.254	0.114	0.078	0.073	0.066	3.205	2.921	2.157	0.874	0.266	0.111	0.079	0.07	1.328	1.607	0.727	0.281	0.119	0.076	0.067	0.063	2.253	1.542	0.615	0.222	0.096	0.071	0.067	0.066
6099.2	2.153	2.804	2.003	0.761	0.264	0.12	0.086	0.083	0.541	0.633	0.234	0.113	0.072	0.068	0.064	0.074	0.426	0.773	0.33	0.152	0.096	0.071	0.066	0.065	3.167	2.666	1.571	0.548	0.213	0.097	0.073	0.064	2.142	1.584	0.727	0.259	0.126	0.08	0.074	0.066	0.678	1.47	0.583	0.234	0.126	0.09	0.086	0.08
6259.1	2.825	2.658	2.347	1.194	0.371	0.172	0.079	0.07	2.607	1.588	0.622	0.214	0.096	0.062	0.054	0.048	2.805	2.023	1.442	0.637	0.212	0.092	0.056	0.051	3.039	2.972	2.335	1.245	0.437	0.135	0.067	0.045	1.51	2.116	0.962	0.393	0.149	0.077	0.058	0.048	2.491	1.371	0.78	0.26	0.154	0.078	0.076	0.051
6261.1	2.126	2.638	2.122	0.981	0.366	0.148	0.065	0.053	1.686	0.91	0.497	0.191	0.1	0.06	0.053	0.044	0.067	0.067	0.067	0.067	0.065	0.082	0.055	0.058	2.6	2.633	1.873	0.86	0.235	0.102	0.066	0.055	2.657	1.813	1.195	0.422	0.174	0.077	0.064	0.058	0.232	0.357	0.167	0.113	0.085	0.072	0.068	0.067
6322.2	2.947	2.717	1.592	0.531	0.186	0.085	0.048	0.051	2.009	0.724	0.249	0.104	0.063	0.059	0.051	0.07	1.079	0.772	0.297	0.117	0.071	0.064	0.055	0.044	2.909	2.344	0.994	0.332	0.127	0.072	0.063	0.055	1.956	2.149	1.005	0.381	0.184	0.094	0.072	0.064	3.222	2.593	1.542	0.608	0.239	0.117	0.088	0.069
0884-00033A00-001	2.546	2.422	1.631	0.577	0.197	0.092	0.062	0.058	2.026	1.074	0.485	0.197	0.081	0.057	0.052	0.054	0.936	0.389	0.211	0.127	0.07	0.057	0.053	0.056	2.412	2.189	1.19	0.536	0.234	0.124	0.08	0.064	2.637	2.137	1.162	0.417	0.163	0.09	0.07	0.052	1.736	0.813	0.412	0.168	0.095	0.064	0.053	0.053
0884-00034J00-001	3.02	2.844	2.749	2.053	1.375	0.53	0.188	0.087	2.725	2.032	1.056	0.372	0.133	0.07	0.057	0.051	1.35	0.681	0.313	0.122	0.08	0.065	0.054	0.054	2.766	2.871	2.244	1.629	0.788	0.331	0.131	0.074	2.791	2.79	2.167	1.015	0.349	0.137	0.081	0.063	2.38	1.242	0.489	0.206	0.123	0.086	0.068	0.067
0884-00036K00-001	3.283	2.969	2.178	0.953	0.377	0.133	0.07	0.06	1.974	1.435	0.378	0.145	0.068	0.054	0.052	0.054	2.026	1.251	0.269	0.095	0.063	0.052	0.054	0.052	2.963	2.679	1.454	0.51	0.167	0.076	0.068	0.077	3.095	2.474	0.954	0.3	0.117	0.069	0.058	0.053	2.606	1.533	0.354	0.112	0.064	0.055	0.052	0.051
0884-0003WD00-001	2.774	2.651	1.651	0.712	0.264	0.12	0.073	0.058	2.191	0.685	0.221	0.095	0.06	0.059	0.053	0.051	2.095	0.45	0.157	0.111	0.061	0.055	0.051	0.053	2.55	2.026	0.76	0.253	0.099	0.064	0.056	0.055	3.004	2.17	0.843	0.278	0.108	0.068	0.061	0.057	1.624	0.989	0.311	0.127	0.083	0.065	0.07	0.068
0889-0002SD00-001	3.22	3.066	2.841	1.734	0.653	0.248	0.115	0.074	2.236	1.803	0.779	0.266	0.167	0.133	0.076	0.076	1.854	0.808	0.405	0.221	0.148	0.144	0.082	0.071	3.163	2.886	1.986	0.851	0.291	0.126	0.073	0.072	2.938	2.699	1.796	0.783	0.281	0.133	0.09	0.063	2.545	1.812	0.844	0.328	0.141	0.089	0.071	0.066
0889-0004FG00-001	3.111	2.873	2.197	0.98	0.391	0.152	0.08	0.06	0.823	0.998	0.313	0.143	0.076	0.06	0.061	0.07	1.973	0.659	0.323	0.165	0.1	0.083	0.068	0.067	2.768	2.704	1.996	0.843	0.263	0.115	0.077	0.071	2.974	2.415	1.504	0.598	0.224	0.123	0.089	0.099	1.459	1.345	0.535	0.233	0.152	0.121	0.177	0.096
0889-0004KC00-001	3.282	2.668	1.5	0.493	0.26	0.094	0.078	0.063	1.961	0.788	0.272	0.125	0.079	0.06	0.059	0.055	1.534	0.503	0.251	0.117	0.086	0.065	0.065	0.063	3.281	2.512	1.265	0.46	0.166	0.076	0.07	0.06	2.98	1.704	0.631	0.257	0.116	0.074	0.083	0.101	1.375	0.534	0.219	0.121	0.089	0.064	0.063	0.063
0889-0004WJ00-001	3.462	3.227	2.724	1.351	0.477	0.182	0.081	0.063	2.91	1.633	0.603	0.205	0.125	0.071	0.06	0.061	2.059	0.84	0.409	0.215	0.086	0.066	0.069	0.068	3.492	3.106	2.401	1.074	0.386	0.145	0.102	0.073	3.297	3.007	2.054	0.817	0.319	0.144	0.102	0.086	2.582	1.438	0.602	0.277	0.167	0.138	0.097	0.108
0897-0001SB00-001	2.876	2.741	2.349	1.664	0.827	0.264	0.109	0.07	1.691	1.354	0.981	0.398	0.181	0.086	0.06	0.058	1.425	1.187	0.623	0.292	0.145	0.084	0.06	0.054	2.568	2.596	2.245	1.363	0.718	0.256	0.108	0.069	2.108	2.2	1.619	0.77	0.329	0.124	0.074	0.067	1.876	1.565	1.15	0.628	0.291	0.15	0.078	0.062
0932-00064B00-001	2.468	2.97	2.832	2.166	1.333	0.53	0.172	0.083	2.164	2.259	1.743	0.776	0.301	0.123	0.071	0.059	1.601	1.344	0.746	0.381	0.158	0.087	0.07	0.061	2.673	2.884	2.628	2.014	0.985	0.335	0.138	0.087	2.323	2.725	2.397	1.378	0.568	0.204	0.127	0.074	1.969	1.916	1.226	0.641	0.211	0.086	0.074	0.058
0933-0004FG00-001	2.972	2.946	2.856	2.298	1.685	0.889	0.311	0.164	2.34	2.406	1.694	0.887	0.345	0.144	0.086	0.065	1.896	1.872	1.001	0.511	0.226	0.096	0.07	0.059	3.073	3.169	2.935	2.36	1.368	0.603	0.175	0.084	2.974	3.11	2.683	1.71	0.699	0.234	0.298	0.071	2.489	2.654	2.157	0.99	0.387	0.159	0.081	0.062
0933-0004KC00-001	2.762	2.645	1.829	0.854	0.365	0.174	0.099	0.072	1.907	1.701	0.969	0.427	0.206	0.09	0.062	0.053	1.913	0.858	0.514	0.243	0.114	0.072	0.066	0.067	2.723	2.709	1.925	0.833	0.325	0.133	0.083	0.076	2.498	2.781	2.386	1.309	0.527	0.204	0.112	0.082	2.09	1.874	1.205	0.654	0.251	0.123	0.072	0.06
38	2.377	3.196	2.863	1.986	0.716	0.303	0.13	0.081	2.024	1.639	0.794	0.343	0.134	0.077	0.061	0.061	1.576	1.502	0.844	0.332	0.142	0.089	0.073	0.065	2.986	3.272	2.686	1.615	0.592	0.196	0.104	0.102	1.948	2.732	1.647	0.618	0.205	0.118	0.068	0.066	2.227	2.299	1.795	0.715	0.29	0.143	0.069	0.057
40	3.197	3.41	3.078	2.163	0.992	0.463	0.132	0.075	1.907	2.86	1.718	0.987	0.36	0.185	0.161	0.077	1.432	1.213	0.523	0.267	0.139	0.083	0.068	0.058	2.89	3.431	3.162	2.624	1.364	0.553	0.182	0.088	2.327	3.096	2.697	1.62	0.585	0.239	0.134	0.08	1.995	2.543	2.243	1.442	0.565	0.224	0.108	0.077
41	2.925	3.106	2.865	2.034	0.878	0.319	0.126	0.072	2.14	1.521	0.738	0.298	0.117	0.073	0.075	0.076	1.17	0.774	0.317	0.146	0.408	0.062	0.071	0.062	3.236	3.164	2.458	1.192	0.404	0.3	0.165	0.088	2.425	1.842	0.919	0.329	0.127	0.072	0.06	0.059	1.813	1.712	1.161	0.465	0.184	0.092	0.061	0.059
43	3.282	3.353	2.892	2.325	1.292	0.527	0.167	0.082	2.406	1.272	0.558	0.185	0.089	0.061	0.066	0.058	2.112	1.71	0.804	0.312	0.124	0.105	0.074	0.075	3.29	3.291	2.818	1.832	0.948	0.463	0.181	0.081	2.674	2.821	2.243	1.134	0.449	0.181	0.094	0.072	2.478	2.263	1.252	0.485	0.201	0.139	0.102	0.084
45	3.194	3.039	2.604	1.392	0.492	0.186	0.092	0.075	2.604	2.844	2.732	1.922	0.683	0.256	0.109	0.07	2.279	2.323	1.161	0.474	0.192	0.114	0.071	0.066	3.156	3.122	2.976	2.656	1.903	0.919	0.304	0.123	2.43	2.963	2.536	1.417	0.508	0.172	0.092	0.067	2.625	2.768	2.38	1.33	0.502	0.199	0.09	0.072
47	2.787	3.091	2.75	1.894	0.771	0.29	0.107	0.29	2.174	2.451	0.86	0.52	0.188	0.089	0.066	0.062	1.717	1.594	0.619	0.306	0.142	0.082	0.077	0.068	2.992	3.151	2.891	2.166	1.01	0.374	0.131	0.09	2.11	2.286	1.066	0.424	0.158	0.122	0.085	0.068	2.153	2.099	1.358	0.635	0.25	0.144	0.092	0.09
48	3.15	3.139	2.889	1.877	0.87	0.305	0.121	0.08	2.5	1.68	0.771	0.281	0.149	0.086	0.068	0.062	1.744	0.9	0.34	0.163	0.1	0.07	0.068	0.061	2.948	2.578	1.616	0.758	0.366	0.158	0.086	0.068	3.208	2.737	1.797	0.752	0.241	0.103	0.07	0.061	2.648	2.056	1.009	0.455	0.232	0.113	0.074	0.067
49	3.139	3.141	2.505	1.422	0.592	0.207	0.094	0.068	2.666	2.032	1.054	0.337	0.126	0.085	0.067	0.07	2.013	1.251	0.621	0.229	0.149	0.085	0.07	0.067	3.182	3.109	2.687	1.522	0.656	0.375	0.166	0.085	2.699	2.145	1.506	0.51	0.278	0.126	0.097	0.074	2.089	1.687	0.857	0.37	0.194	0.102	0.091	0.078
51	3.07	2.99	2.266	1.064	0.361	0.141	0.094	0.081	1.631	0.792	0.37	0.165	0.078	0.065	0.059	0.062	1.617	0.434	0.178	0.094	0.079	0.057	0.057	0.063	3.11	2.594	1.159	0.679	0.255	0.112	0.073	0.06	1.561	0.537	0.194	0.099	0.061	0.067	0.056	0.055	1.742	0.931	0.361	0.17	0.085	0.066	0.06	0.055
52	3.241	3.356	3.155	2.822	1.574	1.116	0.446	0.141	2.486	2.505	1.296	0.496	0.155	0.085	0.09	0.057	2.91	1.37	0.881	0.409	0.169	0.099	0.066	0.06	3.173	3.328	3.129	1.42	1.351	0.546	0.178	0.096	3.353	3.026	2.089	1.003	0.321	0.142	0.084	0.067	2.961	2.863	2.28	1.198	0.397	0.175	0.106	0.077
53	3.461	3.183	2.423	1.052	0.48	0.167	0.123	0.095	2.088	1.12	0.446	0.166	0.088	0.063	0.068	0.063	1.392	0.622	0.272	0.157	0.079	0.065	0.058	0.061	2.891	2.614	1.733	0.678	0.244	0.104	0.072	0.063	2.929	2.045	0.928	0.425	0.271	0.081	0.061	0.059	2.533	0.608	0.508	0.231	0.104	0.083	0.065	0.062
54	3.334	2.969	2.036	1.298	0.349	0.134	0.083	0.077	2.64	1.414	0.504	0.16	0.073	0.075	0.062	0.057	1.971	0.647	0.215	0.111	0.071	0.07	0.07	0.086	3.435	3.096	2.183	0.811	0.309	0.117	0.071	0.071	2.284	1.048	0.466	0.173	0.099	0.073	0.071	0.064	1.83	0.988	0.446	0.227	0.125	0.093	0.084	0.077
56	3.354	3.43	3.228	2.712	1.917	0.825	0.356	0.189	3.128	2.827	2.009	0.928	0.358	0.14	0.093	0.084	2.7	1.852	0.886	0.394	0.222	0.103	0.073	0.064	3.468	3.412	3.045	2.421	1.4	0.594	0.78	0.339	3.295	2.901	2.231	0.968	0.396	0.157	0.076	0.062	3.036	2.934	2.248	1.064	0.396	0.157	0.082	0.077
57	3.274	3.308	2.912	2.459	1.059	0.497	0.205	0.107	2.982	2.71	1.562	0.704	0.093	0.139	0.089	0.079	2.729	1.614	0.882	0.431	0.247	0.154	0.086	0.077	3.15	3.467	3.378	2.664	1.572	0.731	0.245	0.131	2.983	2.92	2.696	1.589	0.552	0.232	0.1	0.084	2.26	2.433	1.736	0.729	0.302	0.167	0.099	0.086
58	3.207	2.676	1.55	0.855	0.755	0.174	0.113	0.085	1.922	0.824	0.458	0.164	0.093	0.066	0.056	0.053	0.965	0.288	0.117	0.069	0.088	0.051	0.05	0.051	3.087	2.32	1.292	0.434	0.219	0.083	0.063	0.054	2.78	1.383	0.547	0.193	0.103	0.06	0.053	0.051	2.298	0.868	0.308	0.125	0.072	0.057	0.053	0.055
1	2.795	2.2	1.704	0.862	0.344	0.129	0.084	0.078	2.627	1.231	0.44	0.16	0.079	0.064	0.052	0.057	1.716	0.563	0.221	0.1	0.075	0.057	0.055	0.059	3.174	2.816	1.753	0.771	0.429	0.147	0.077	0.058	2.768	1.827	0.946	0.384	0.193	0.086	0.066	0.061	1.681	0.961	0.461	0.228	0.14	0.088	0.083	0.075
10	2.982	2.017	1.343	0.496	0.263	0.09	0.077	0.068	1.114	0.339	1.292	0.125	0.078	0.063	0.059	0.057	1.025	0.329	0.158	0.102	0.079	0.059	0.057	0.06	2.76	1.389	0.573	0.253	0.128	0.071	0.061	0.057	3.295	2.732	1.992	0.811	0.253	0.107	0.084	0.059	2.536	2.122	1.305	0.395	0.237	0.125	0.082	0.062
11	3.505	3.42	2.984	2.103	1.158	0.454	0.194	0.091	2.823	1.712	0.65	0.208	0.096	0.068	0.058	0.055	2.304	1.12	0.407	0.174	0.103	0.07	0.058	0.057	3.523	3.344	2.799	1.736	0.819	0.476	0.208	0.091	3.341	2.859	1.859	0.696	0.225	0.112	0.071	0.063	3.371	3.233	2.754	2.156	1.163	0.411	0.176	0.09
12	2.942	2.879	2.581	1.452	0.496	0.176	0.099	0.069	2.421	1.669	0.856	0.278	0.127	0.072	0.057	0.057	1.342	0.582	0.229	0.098	0.068	0.057	0.054	0.055	3.293	2.691	1.553	0.517	0.179	0.084	0.064	0.056	2.325	1.952	0.997	0.357	0.178	0.08	0.064	0.057	1.861	0.91	0.368	0.139	0.076	0.061	0.054	0.053
13	2.808	2.621	1.847	0.648	0.251	0.1	0.065	0.058	2.459	0.982	0.336	0.133	0.073	0.056	0.052	0.05	2.262	1.473	0.387	0.156	0.094	0.066	0.056	0.057	3.258	2.734	1.358	0.425	0.143	0.078	0.067	0.056	3.142	2.91	1.622	0.615	0.237	0.093	0.078	0.069	2.774	2.551	1.333	0.553	0.404	0.116	0.082	0.074
14	3.228	3.033	2.458	1.508	0.445	0.705	0.444	0.333	2.289	0.965	0.506	0.195	0.099	0.094	0.088	0.152	1.45	0.593	0.268	0.147	0.08	0.073	0.069	0.061	3.174	2.686	1.864	1.084	0.251	0.338	0.167	0.083	3.092	2.222	1.345	0.57	0.12	0.264	0.104	0.075	2.799	2.174	1.466	0.788	0.144	0.248	0.178	0.375
16	3.375	2.933	2.406	1.403	0.218	0.149	0.09	0.061	2.466	1.439	0.698	0.287	0.07	0.06	0.054	0.052	1.454	0.46	0.203	0.104	0.06	0.056	0.055	0.055	2.928	2.746	1.914	0.946	0.135	0.116	0.077	0.06	3.081	2.578	1.448	0.532	0.148	0.253	0.11	0.081	2.644	1.645	0.63	0.273	0.107	0.089	0.082	0.075
3	3.256	2.914	2.154	1.087	0.301	0.142	0.081	0.07	2.212	2.615	1.449	0.407	0.159	0.087	0.064	0.06	1.985	1.038	0.341	0.154	0.093	0.073	0.056	0.068	3.208	3.024	2.303	1.225	0.413	0.138	0.08	0.057	1.539	0.864	0.369	0.172	0.094	0.061	0.056	0.059	1.482	0.838	0.436	0.176	0.094	0.069	0.062	0.058
4	3.198	3.207	2.902	2.133	0.972	0.378	0.172	0.11	2.603	1.853	1.212	0.458	0.174	0.098	0.064	0.053	0.582	0.237	0.265	0.1	0.09	0.06	0.059	0.052	3.428	3.246	2.571	1.313	0.474	0.181	0.087	0.064	2.786	2.549	1.509	0.587	0.251	0.123	0.085	0.071	3.301	2.848	2.039	1.011	0.413	0.208	0.098	0.089
5	3.198	2.51	1.542	0.548	0.349	0.151	0.133	0.085	1.806	0.815	0.309	0.116	0.081	0.061	0.055	0.057	1.298	0.419	0.168	0.087	0.067	0.06	0.053	0.055	2.93	2.225	1.142	0.366	0.145	0.071	0.059	0.052	2.984	2.248	1.398	0.511	0.195	0.092	0.063	0.054	2.066	1.092	0.613	0.22	0.11	0.076	0.059	0.06
6	3.155	2.921	2.656	1.542	0.735	0.521	0.099	0.066	2.454	1.839	0.866	0.301	0.119	0.078	0.053	0.058	0.893	0.438	0.169	0.091	0.06	0.062	0.054	0.055	3.136	2.795	1.663	0.623	0.311	0.158	0.086	0.078	3.276	2.964	2.227	1.012	0.404	0.298	0.167	0.108	3.238	3.139	2.522	1.864	1.102	0.11	0.181	0.095
7	3.233	3.137	2.973	2.386	1.349	0.57	0.265	0.135	2.6	2.171	0.907	0.402	0.204	0.144	0.095	0.069	1.832	0.849	0.27	0.137	0.082	0.067	0.057	0.062	3.305	3.093	2.532	1.615	0.803	0.308	0.141	0.073	2.614	1.97	1.074	0.459	0.174	0.09	0.068	0.059	2.35	1.681	0.498	0.268	0.11	0.072	0.056	0.054
8	2.667	2.777	1.875	0.818	0.333	0.234	0.168	0.089	2.201	1.257	0.437	0.168	0.085	0.073	0.093	0.055	1.976	0.707	0.238	0.13	0.096	0.066	0.059	0.057	3.082	2.575	1.359	0.542	0.185	0.121	0.105	0.086	2.507	1.232	0.447	0.187	0.092	0.07	0.071	0.083	2.577	2.131	1.247	0.501	0.261	0.13	0.087	0.076
9	2.438	2.275	1.048	0.414	0.159	0.085	0.084	0.086	1.051	0.513	0.159	0.114	0.069	0.064	0.073	0.066	1.075	0.296	0.125	0.086	0.068	0.061	0.056	0.068	2.536	1.805	0.637	0.277	0.122	0.137	0.087	0.074	2.569	1.51	0.6	0.225	0.113	0.079	0.07	0.079	2.528	1.317	0.341	0.184	0.104	0.087	0.064	0.063
1	3.079	2.867	1.856	1.187	0.485	0.211	0.118	0.094	2.381	1.582	0.608	0.223	0.11	0.078	0.056	0.061	1.559	0.766	0.365	0.186	0.118	0.101	0.063	0.06	2.895	2.939	2.019	0.842	0.286	0.135	1.076	0.297	2.989	2.632	1.896	0.751	0.428	0.16	0.094	0.074	2.823	2.909	2.648	2.123	1.19	0.606	0.282	0.177
10	3.238	3.286	2.628	1.2	0.547	0.166	0.098	0.082	1.148	1.398	0.512	0.165	0.109	0.06	0.063	0.059	1.881	0.626	0.275	0.115	0.094	0.057	0.065	0.058	3.319	2.903	1.941	0.706	0.27	0.125	0.063	0.059	3.199	2.849	1.991	0.734	0.361	0.116	0.067	0.058	3.015	2.843	2.082	0.895	0.324	0.117	0.07	0.061
11	3.255	3.182	2.926	1.854	0.732	0.218	0.127	0.082	2.553	1.628	0.541	0.178	0.1	0.059	0.052	0.054	1.953	0.917	0.336	0.14	0.113	0.072	0.058	0.056	3.071	2.863	2.214	0.861	0.355	0.112	0.068	0.064	3.296	3.075	2.725	1.698	0.878	0.231	0.1	0.078	2.796	3.169	2.993	1.919	1.253	0.384	0.179	0.136
12	3.529	3.389	3.291	2.772	1.726	1.002	0.335	0.183	2.965	2.183	1.63	0.593	0.208	0.099	0.059	0.055	2.527	0.638	0.562	0.205	0.098	0.067	0.059	0.061	3.422	3.397	3.076	2.404	1.278	0.411	0.164	0.08	3.239	2.991	2.713	1.786	0.652	0.208	0.097	0.065	3.197	3.088	2.826	2.143	0.812	0.3	0.125	0.07
13	2.878	2.045	1.029	0.367	0.143	0.084	0.072	0.071	0.961	0.366	0.158	0.108	0.074	0.053	0.051	0.051	0.999	0.387	0.184	0.101	0.079	0.056	0.059	0.057	2.567	1.579	0.569	0.228	0.11	0.07	0.067	0.069	2.329	1.724	0.814	0.355	0.158	0.109	0.095	0.076	2.88	2.564	1.48	0.677	0.31	0.169	0.15	0.126
14	3.361	2.636	1.256	0.618	0.23	0.296	0.246	0.196	1.549	0.649	0.21	0.217	0.097	0.194	0.091	0.17	1.931	0.447	0.167	0.188	0.1	0.167	0.103	0.171	3.092	2.003	0.721	0.379	0.124	0.175	0.1	0.204	3.397	2.606	1.174	0.584	0.185	0.226	0.104	0.236	3.551	3.089	2.553	1.425	0.469	0.295	0.115	0.182
16	3.518	3.089	1.88	0.736	0.292	0.204	0.093	0.297	2.241	0.858	0.326	0.2	0.102	0.163	0.107	0.19	2.739	1.246	0.323	0.223	0.114	0.167	0.09	0.165	3.041	2.382	1.063	0.451	0.155	0.19	0.087	0.201	3.54	3.055	1.917	0.833	0.286	0.244	0.165	0.225	3.576	3.31	2.878	1.884	0.823	0.444	0.248	0.321
4	2.914	2.479	1.242	0.435	0.33	0.142	0.098	0.086	1.304	0.51	0.215	0.096	0.069	0.076	0.057	0.059	1.393	0.317	0.161	0.102	0.073	0.066	0.06	0.061	2.584	1.82	0.908	0.386	0.147	0.079	0.063	0.061	3.079	2.308	1.288	0.472	0.138	0.082	0.061	0.059	2.731	2.684	2.578	2.204	0.907	0.372	0.163	0.101
5	3.083	2.554	1.549	0.63	0.184	0.101	0.077	0.078	2.19	0.688	0.266	0.11	0.072	0.062	0.063	0.058	1.358	0.372	0.171	0.095	0.074	0.055	0.061	0.053	3.011	2.223	1.078	0.31	0.152	0.074	0.062	0.055	3.072	2.187	1.319	0.439	0.179	0.11	0.081	0.068	2.77	2.395	1.708	0.787	0.242	0.128	0.098	0.081
6	3.338	3.251	3.177	2.793	2.305	1.214	0.418	0.174	3.265	2.842	2.024	1.094	0.333	0.145	0.078	0.071	2.753	1.892	0.925	0.417	0.161	0.089	0.066	0.066	3.423	3.392	3.159	2.905	1.858	0.799	0.282	0.117	3.383	3.264	2.986	2.498	1.568	0.69	0.175	0.095	3.221	2.922	2.752	1.733	0.718	0.275	0.119	0.074
7	2.775	2.642	1.873	0.984	0.189	0.385	0.066	0.06	1.975	0.722	0.236	0.114	0.068	0.061	0.059	0.058	1.68	0.662	0.253	0.144	0.086	0.07	0.062	0.063	2.792	2.399	1.231	0.47	0.156	0.093	0.064	0.065	2.079	1.399	0.536	0.254	0.114	0.081	0.07	0.076	2.535	2.197	1.225	0.536	0.228	0.132	0.105	0.185
8	3.491	3.183	2.618	1.249	0.556	0.19	0.054	0.091	2.306	0.917	0.481	0.188	0.106	0.085	0.074	0.074	1.321	0.386	0.245	0.131	0.091	0.07	0.077	0.073	3.436	2.8	1.6	0.677	0.245	0.113	0.052	0.058	3.478	2.955	1.879	0.86	0.347	0.141	0.09	0.069	3.09	2.774	2.089	0.924	0.33	0.126	0.083	0.067
9	3.388	3.293	2.765	1.397	0.603	0.207	0.097	0.071	2.779	1.711	0.757	0.278	0.158	0.083	0.065	0.062	2.242	1.316	0.463	0.204	0.117	0.081	0.076	0.063	3.334	3.034	2.235	1.111	0.612	0.269	0.131	0.113	3.47	3.108	2.434	1.278	0.648	0.234	0.12	0.081	3.271	2.983	2.149	1.2	0.537	0.229	0.174	0.126
10C	3.662	3.662	3.63	3.496	3.552	2.83	1.842	0.681	3.139	3.15	2.731	1.803	0.932	0.34	0.243	0.1	3.523	2.697	1.756	0.748	0.466	0.197	0.207	0.125	3.619	3.617	3.527	3.362	2.984	1.777	1.131	0.287	3.604	3.574	3.534	3.376	3.24	2.008	0.922	0.418	3.563	3.532	3.208	2.018	1.134	0.505	0.405	0.249
114C	3.315	3.305	3.306	3.014	2.633	1.924	1.02	0.378	3.155	2.446	2.098	1.008	0.472	0.162	0.149	0.066	2.977	1.307	0.685	0.284	0.185	0.08	0.1	0.06	3.231	3.134	3.117	2.659	1.811	0.698	0.337	0.125	3.035	2.878	2.76	2.176	1.186	0.35	0.21	0.075	2.986	2.649	2.263	1.047	0.405	0.131	0.133	0.061
144C	3.065	3.058	3.158	3.145	3.154	2.486	2.059	1.01	2.955	2.786	2.735	1.887	0.825	0.248	0.181	0.066	2.946	2.663	1.821	0.686	0.485	0.161	0.162	0.064	3.005	2.942	2.865	2.725	2.624	1.595	0.745	0.235	3.111	3.14	3.175	2.964	2.642	1.548	0.76	0.247	3.15	3.139	3.082	3.029	2.489	1.262	0.592	0.262
149C	3.019	3.187	3.249	2.963	2.445	1.85	0.953	0.522	3.023	2.807	2.071	0.944	0.288	0.184	0.075	0.143	2.969	1.524	0.77	0.39	0.149	0.16	0.064	0.108	3.164	3.324	2.938	2.553	1.492	0.626	0.203	0.175	3.293	3.143	3.112	2.653	2.004	0.883	0.311	0.181	2.668	2.896	2.245	1.048	0.374	0.191	0.077	0.119
151C	3.201	3.272	3.296	3.13	2.8	1.997	1.429	0.552	3.129	3.218	2.895	2.261	1.19	0.47	0.162	0.134	3.162	2.96	1.846	1.004	0.383	0.245	0.093	0.164	3.22	3.269	3.326	3.074	2.528	1.757	0.665	0.384	3.354	3.352	3.296	3.07	2.949	2.37	1.282	0.539	2.911	3.31	3.068	2.787	1.321	0.955	0.318	0.193
182C	3.56	3.441	3.473	3.167	2.57	1.371	0.647	0.227	3.017	2.754	1.748	0.628	0.333	0.107	0.177	0.066	3.384	2.304	1.379	0.425	0.26	0.092	0.126	0.063	3.546	3.581	3.44	2.802	1.568	0.524	0.319	0.11	3.518	3.365	3.384	3.042	2.296	1.028	0.426	0.132	3.11	2.465	2.151	0.988	0.42	0.138	0.145	0.082
26C	3.811	3.713	3.762	3.61	3.494	2.94	2.002	0.981	3.788	3.648	3.499	3.099	1.934	0.745	0.283	0.272	3.777	3.175	2.352	1.059	0.451	0.241	0.097	0.162	3.837	3.68	3.688	3.292	3.099	2.173	0.797	0.372	3.88	3.61	3.752	3.581	3.37	2.476	1.145	0.511	3.762	3.722	3.572	3.336	1.882	0.92	0.233	0.186
28C	3.873	3.709	3.709	3.685	3.282	2.94	1.592	0.842	3.668	3.388	3.553	3.36	3.004	1.065	1.268	0.813	3.678	3.47	3.087	2.429	1.095	0.583	0.194	0.182	3.638	3.657	3.633	3.444	3.215	2.491	1.321	0.613	3.733	3.718	3.554	3.21	2.139	0.972	0.32	0.222	3.587	3.658	3.563	2.867	1.593	0.794	0.353	0.283
30C	3.768	3.62	3.884	3.445	3.639	3.237	2.356	1.023	3.651	3.543	3.828	2.943	1.754	0.917	0.453	0.182	3.643	3.467	3.324	1.433	0.827	0.247	0.192	0.081	3.733	3.505	3.892	3.254	3.319	2.797	1.661	0.438	3.677	3.471	3.85	3.429	3.362	2.398	0.968	0.305	3.663	3.473	3.885	3.175	2.318	0.753	0.346	0.118
47C	3.584	3.429	3.398	3.115	2.741	1.711	0.785	0.321	3.297	3.19	2.824	1.545	0.661	0.259	0.17	0.082	3.114	2.857	1.831	0.794	0.517	0.228	0.17	0.075	3.51	3.511	3.359	2.918	2.385	0.879	0.393	0.148	3.442	3.488	3.447	3.075	2.696	1.554	0.449	0.17	3.401	3.395	2.984	1.805	0.806	0.236	0.177	0.109
54C	3.652	3.385	3.89	3.224	3.17	2.481	1.125	0.379	3.678	3.368	3.724	2.163	1.241	0.338	0.204	0.071	3.506	2.835	2.537	0.675	0.455	0.159	0.144	0.075	3.598	3.487	3.812	2.96	3.018	1.688	0.696	0.238	3.525	3.476	3.782	3.187	3.312	2.182	1.223	0.346	3.613	3.416	3.711	2.56	1.756	0.718	0.371	0.236
65C	3.742	3.644	3.364	3.088	2.902	2.168	1.26	0.581	3.579	3.481	2.955	2.476	1.401	0.559	0.175	0.145	3.518	3.234	2.356	1.225	0.507	0.324	0.086	0.12	3.497	3.447	3.237	3.032	2.765	1.902	0.812	0.364	3.535	3.424	3.167	2.939	2.152	1.144	0.367	0.192	3.613	3.283	2.865	2.151	0.663	0.322	0.106	0.114
73C	3.37	3.385	3.158	3.079	2.559	1.984	0.92	0.405	3.406	3.131	2.27	1.153	0.421	0.199	0.083	0.097	3.284	2.221	1.123	0.702	0.181	0.148	0.064	0.148	3.059	3.117	3.027	2.672	1.699	0.959	0.335	0.183	3.318	3.388	3.39	2.988	2.271	1.252	0.452	0.207	3.14	3.26	3.132	1.574	0.644	0.371	0.173	0.149
9C	3.669	3.63	3.599	3.486	3.175	2.558	1.406	0.515	3.426	3.353	2.85	2.225	1.018	0.394	0.265	0.13	3.24	2.544	1.834	0.605	0.358	0.163	0.198	0.103	3.627	3.607	3.603	3.378	2.866	1.802	0.78	0.248	3.726	3.722	3.68	3.399	2.877	1.616	0.691	0.233	3.645	3.6	3.506	2.796	1.625	0.573	0.314	0.125
13	3.739	3.446	3.495	3.187	2.331	1.26	0.516	0.297	3.638	3.447	2.865	1.669	0.604	0.276	0.134	0.142	3.523	3.143	1.682	0.63	0.238	0.202	0.072	0.13	3.504	3.567	3.471	3.256	2.159	0.976	0.278	0.199	3.626	3.625	3.491	3.015	1.656	0.671	0.175	0.165	3.567	3.373	2.873	1.262	0.407	0.214	0.08	0.137
135C	3.311	3.194	3.199	2.612	1.777	1.342	0.369	0.22	3.19	2.462	1.665	0.642	0.213	0.147	0.065	0.104	2.777	1.515	0.753	0.357	0.14	0.155	0.066	0.19	3.355	3.171	3.06	1.947	0.989	0.419	0.149	0.117	3.451	3.017	2.758	2.008	0.765	0.294	0.114	0.114	3.433	3.042	2.603	1.026	0.353	0.201	0.102	0.099
200C	3.448	3.279	3.098	3.035	2.357	1.421	0.671	0.234	2.999	2.82	2.376	1.715	0.794	0.218	0.202	0.061	3.108	1.838	0.965	0.39	0.212	0.075	0.106	0.056	3.342	3.219	3.232	2.796	2.093	0.82	0.361	0.128	3.272	3.094	3.178	2.598	1.683	0.564	0.275	0.101	3.297	3.112	2.905	2.143	0.839	0.259	0.169	0.075
21C	3.469	3.523	3.508	3.162	2.457	1.248	0.368	0.24	3.328	3.228	2.677	1.312	0.425	0.227	0.079	0.133	3.186	2.141	1.015	0.436	0.155	0.161	0.068	0.183	3.525	3.538	3.391	2.8	1.542	0.662	0.172	0.215	3.483	3.416	3.419	2.664	1.656	0.603	0.184	0.157	3.464	3.345	2.629	1.236	0.394	0.236	0.101	0.139
224C	3.128	2.857	2.458	1.336	0.53	0.202	0.368	0.079	2.658	1.212	0.812	0.227	0.152	0.064	0.109	0.051	1.883	0.504	0.297	0.094	0.12	0.06	0.102	0.056	3.216	2.801	2.191	1.007	0.378	0.129	0.12	0.058	3.204	2.723	2.359	1.069	0.423	0.142	0.115	0.081	2.811	1.778	0.771	0.253	0.14	0.071	0.115	0.079
32C	3.383	3.289	3.232	2.714	2.234	1.275	0.542	0.268	3.326	2.896	2.394	1.277	0.513	0.17	0.142	0.066	2.968	1.577	0.766	0.219	0.212	0.079	0.112	0.06	3.388	3.191	3.186	2.554	1.665	0.611	0.281	0.094	3.328	3.248	3.171	2.668	2.017	1.277	1.146	0.62	3.334	3.064	2.73	1.464	0.619	0.179	0.17	0.074
57C	3.373	3.1	3.309	2.847	2.469	2.46	2.247	1.135	3.385	3.283	3.136	2.502	1.033	0.41	0.23	0.079	3.357	2.765	1.776	0.813	0.395	0.129	0.171	0.063	3.437	3.29	3.294	2.97	2.535	1.51	0.698	0.18	3.326	3.241	3.2	2.895	2.364	1.206	0.506	0.172	3.3	3.153	2.885	1.661	0.722	0.227	0.177	0.088
98C	3.459	3.163	2.732	1.838	0.737	0.37	0.165	0.16	3.188	2.107	0.928	0.388	0.12	0.135	0.066	0.137	2.881	1.621	0.628	0.296	0.118	0.12	0.057	0.107	3.399	3.005	2.533	1.567	0.521	0.26	0.091	0.164	3.428	2.417	2.416	1.238	0.425	0.218	0.076	0.117	3.319	2.562	1.452	0.519	0.179	0.13	0.067	0.104
60	2.477	1.922	0.874	0.445	0.162	0.213	0.103	0.176	1.298	0.627	0.233	0.223	0.097	0.157	0.078	0.139	0.62	0.251	0.135	0.185	0.085	0.168	0.079	0.141	2.585	1.793	1.059	0.532	0.2	0.179	0.089	0.157	2.202	1	0.42	0.26	0.142	0.181	0.102	0.173	1.128	0.841	0.29	0.221	0.101	0.168	0.103	0.18
61	3.042	2.939	2.427	1.659	0.85	0.414	0.15	0.174	2.582	1.773	0.868	0.233	0.155	0.193	0.093	0.148	1.355	0.641	0.279	0.22	0.112	0.204	0.082	0.256	2.765	2.744	2.152	1.447	0.516	0.287	0.116	0.186	2.907	2.552	2.018	1.223	0.403	0.272	0.124	0.146	2.615	2.198	1.849	1.105	0.43	0.29	0.127	0.15
75	3.651	3.531	3.327	2.205	1.601	0.427	0.4	0.379	3.281	2.335	1.399	0.546	0.344	0.141	0.245	0.092	2.467	0.879	0.491	0.234	0.268	0.122	0.222	0.108	3.447	3.457	2.994	1.751	0.796	0.254	0.353	0.122	3.564	2.92	1.887	0.806	0.43	0.18	0.406	0.131	3.289	3.006	2.522	1.094	0.524	0.203	0.241	0.121
86	3.515	3.552	3.253	2.409	1.154	0.626	0.331	0.145	3.033	2.62	1.498	0.581	0.356	0.138	0.215	0.11	2.292	0.996	0.492	0.243	0.291	0.11	0.259	0.1	3.561	3.558	3.091	1.931	0.948	0.33	0.274	0.132	3.456	3.165	2.419	1.06	0.448	0.179	0.217	0.121	3.362	3.086	2.178	1.026	0.273	0.176	0.242	0.14

## Sheet: Binding EC50s
Sample	S	RBD	NTD	S1	S2Pre	S2Post
10C	3.25	1.988	1.645	2.317	4.357	3.757
114C	2.122	0.6538	0.659	0.8552	2.219	3.101
13	5.293	2.222	2.066	3.643	4.562	5.058
135C	3.341	1.622	1.151	2.126	3.099	4.402
144C	6.239	1.736	2.594	4.519	5.91	5.031
149C	2.863	0.8763	0.7706	1.196	2.412	4.195
151	6.769	2.91	3.692	5.28	6	8.342
151C	4.988	1.507	2.388	4.579	6.438	6.362
157	3.6	0.9106	0.8083	1.893	3.918	4.78
159	3.062	0.8221	0.7718	1.976	3.296	4.202
182C	3.969	2.635	1.647	3.055	4.918	5.057
200C	5.252	1.372	1.7	3.331	4.55	5.677
21C	3.135	0.491	0.6812	1.091	3.323	3.049
235C	1.983	2.19	1.424	1.828	1.569	1.581
244C	1.999	0.7113	0.6192	1.458	2.153	2.83
28C	3.627	1.305	1.02	1.437	3.375	4.844
30C	6.452	2.267	4.172	6.109	6.04	7.004
32C	5.656	1.036	2.053	3.937	5.517	5.8
54C	5.014	0.9835	1.826	1.869	4.476	4.329
57C	6.237	1.166	1.271	3.042	6.256	3.649
60	0.4648	0.4269	0.329	0.3775	0.2983	0.5425
61	4.341	0.8703	0.8721	2.368	4.693	6.596
65C	6.801	2.924	4.53	5.868	6.955	6.59
73C	5.516	1.654	2.263	4.155	4.869	5.689
75	4.499	1.747	1.918	3.837	3.216	5.38
86	3.161	0.7155	0.8212	2.251	3.093	4.892
98C	3.988	2.058	1.736	3.037	3.249	3.363
9C	3.563	0.9157	1.385	2.282	3.18	3.905
12H	8.542	3.419	5.023	8.205	6.829	4.105
136040	9.849	3.425	6.083	8.891	6.197	4.328
136049	9.85	4.505	6.503	10.29	5.473	5.165
136052	8.923	4.099	4.621	9.168	6.74	3.721
20H	9.08	3.645	6.474	8.541	7.063	4.985
24H	9.372	4.286	6.573	9.092	6.651	4.263
27H	8.619	3.983	5.791	8.509	6.279	3.929
4H	6.106	1.387	2.609	5.227	4.164	2.331
58H	7.247	2.413	5.08	7.21	5.612	3.804
60H	8.49	2.786	5.857	8.217	7.434	4.701
69H	7.022	1.65	4.395	6.817	5.247	2.182
80H	8.037	2.668	5.503	8.383	4.787	3.498
8H	6.523	1.936	3.475	6.165	5.547	2.757
9H	7.401	2.233	4.091	6.792	5.838	2.783
10H	7.018	1.857	4.972	7.108	5.202	2.831
15H	8.614	2.182	5.632	8.159	6.319	2.563
16H	6.447	2.097	4.389	5.698	5.155	2.575
17H	8.257	3.429	4.209	7.552	5.383	2.194
29H	9.306	3.163	5.806	9.094	6.36	3.999
30H	8.589	2.473	4.405	7.227	6.427	4.445
35H	4.973	1.199	2.499	4.937	3.645	1.073
36H	6.99	2.779	3.921	5.662	5.242	2.066
40H	8.546	2.614	5.118	7.806	6.211	3.032
41H	5.317	1.216	2.144	4.651	4.562	1.36
67H	7.217	2.978	5.455	7.259	5.376	3.126
77H	8.462	4.192	4.969	7.341	5.494	2.508
78H	8.957	3.151	5.863	8.843	6.888	4.307
79H	8.057	3.593	5.642	7.974	5.251	3.742
6082.2	4.436	2.086	1.121	3.327	2.763	2.443
6085.1	5.077	3.74	1.753	5.28	1.978	1.241
6090.2	5.26	3.243	4.329	5.994	3.198	1.084
6094.1	6.077	3.046	2.395	5.72	2.539	1.612
6096.2	4.425	2.977	1.471	4.361	1.055	2.131
6097.2	5.349	2.29	1.757	4.844	2.151	2.271
6099.2	4.308	1.044	0.898	4.084	2.381	1.787
6259.1	4.978	3.546	2.386	5.258	2.73	2.402
6261.1	4.461	0.2803	1.611	4.273	3.072	0.609
6322.2	4.009	1.166	1.378	3.26	2.947	4.114
0884-00033A00-001	3.783	0.8447	1.798	3.366	3.241	1.505
0884-00034J00-001	6.799	1.214	3.075	5.668	4.796	2.07
0884-00036K00-001	5.028	1.7	1.894	3.898	3.339	2.106
0884-0003WD00-001	4.146	1.179	1.381	2.746	3.046	1.5
0889-0002SD00-001	6.204	1.668	2.637	4.714	4.385	2.764
0889-0004FG00-001	4.972	1.456	1.263	4.466	3.907	2.011
0889-0004KC00-001	4.073	1.135	1.44	3.745	2.652	1.089
0889-0004WJ00-001	5.903	1.655	2.518	5.416	4.897	2.447
0897-0001SB00-001	5.676	1.885	2.369	5.18	3.735	2.909
0932-00064B00-001	6.79	2.178	3.844	6.24	5.176	3.111
0933-0004FG00-001	7.558	2.862	4.073	7.338	6.175	4.638
0933-0004KC00-001	4.445	1.72	2.67	4.46	5.183	3.163
38	6.275	2.289	2.463	6.026	3.85	3.885
40	7.149	1.829	4.373	7.709	5.764	4.913
41	6.518	1.441	2.366	5.626	2.764	2.776
43	7.368	2.542	2.085	6.754	4.994	3.446
45	5.683	3.316	5.95	8.14	5.38	5.188
47	6.286	2.235	3.186	6.782	3.149	3.431
48	6.512	1.531	2.598	4.257	4.416	3.189
49	5.758	2.074	3.052	6.11	3.642	2.64
51	5.112	1.047	1.43	3.888	1.097	1.548
52	8.525	2.697	3.551	6.976	5.042	5.14
53	5.543	1.192	1.822	4.167	3.194	1.744
54	5.162	1.332	2.189	5.021	1.869	1.756
56	8.573	2.957	4.793	8.161	5.062	5.08
57	7.303	2.9	4.111	8.247	5.793	3.997
58	4.677	0.705	1.595	3.601	2.26	1.601
1	4.07	1.179	2.028	4.581	2.96	1.709
10	3.499	0.7986	1.53	2.338	4.609	3.35
11	7.292	1.874	2.547	6.736	4.53	6.998
12	5.532	1.076	2.588	4.071	2.901	1.544
13	4.193	2.042	1.738	3.891	4.311	3.891
14	6.245	1.195	1.907	4.828	3.738	3.965
16	5.369	1.019	2.328	4.472	4.004	2.52
3	5.022	1.675	3.562	5.307	1.454	1.472
4	6.874	0.6791	3.123	5.791	3.933	5.004
5	4.139	0.9215	1.426	3.311	3.628	1.946
6	6.071	0.8116	2.716	4.361	5.276	6.373
7	7.444	1.45	3.165	6.13	3.114	2.34
8	4.565	1.392	1.951	3.896	2.043	3.422
9	3.207	0.7607	0.9335	2.631	2.361	2.042
1	5.003	1.45	2.335	5.354	4.511	6.778
10	5.771	1.325	1.752	4.634	4.664	4.738
11	6.447	1.59	2.325	4.841	6.258	6.841
12	8.652	1.76	3.782	7.514	6.08	6.579
13	3.139	0.8393	0.7923	2.373	2.684	4.126
14	4.251	1.338	1.395	3.101	4.031	5.908
16	4.938	2.176	1.789	3.582	5.047	6.945
4	3.748	0.9067	1.026	2.845	3.563	6.216
5	4.019	0.9233	1.436	3.27	3.543	4.084
6	8.979	2.986	4.927	8.528	7.779	6.121
7	4.549	1.294	1.371	3.517	2.126	3.482
8	5.804	1.022	1.831	4.355	4.844	4.759
9	6.076	2.053	2.693	5.488	5.778	5.401
10C	12.75	4.753	6.513	11.05	11.24	7.651
114C	10.26	2.504	4.784	8.088	6.692	4.908
144C	11.5	4.505	6.124	9.101	9.578	9.211
149C	9.884	2.767	4.788	7.71	8.334	4.952
151C	10.72	4.933	7.121	9.886	11	8.014
182C	9.972	3.799	4.388	8.466	9.251	4.758
26C	13.2	5.626	9.174	11.34	12.12	9.416
28C	12.81	7.699	10.76	11.97	9.567	8.888
30C	13.59	6.835	9.244	12.35	11.72	9.537
47C	10.31	4.811	6.224	9.196	9.943	6.718
54C	11.61	5.175	7.774	10.58	11.5	8.704
65C	11.19	5.75	7.772	10.31	9.065	6.775
73C	10.22	3.706	5.424	8.086	9.334	6.501
9C	12.01	4.439	7.154	10.82	10.82	8.609
13	9.785	4.692	6.553	9.367	8.747	6.057
135C	8.584	2.691	4.119	6.906	6.465	5.475
200C	9.454	3.111	5.813	8.583	7.874	6.691
21C	9.706	3.408	5.827	8.414	8.286	5.866
224C	5.632	1.292	2.366	4.975	5.102	2.753
32C	9.098	2.697	5.472	7.965	9.333	5.978
57C	11.25	4.671	7.421	9.696	9.128	6.333
98C	6.511	2.609	3.255	5.875	5.155	3.986
60	3.038	0.7727	1.284	3.145	1.982	1.432
61	6.049	1.411	2.818	5.26	4.888	4.444
75	8.131	2.109	4.032	6.857	5.103	5.596
86	7.92	2.16	4.202	7.212	5.585	5.257

## Sheet: Neutralization Raw Data
Vaccine	1x Infected
Dilution	10C		114C		13			135C			144C		149C			151		151C		157		159			182C		200C			21C			235C			244C			28C			30C		32C			54C		57C
7.8	3682	14795	6746	641							437	528				1308	1239	266	1804	82901	37662				18849	19816																892	3033				2236	3604
23.4	76735	141197	60392	25647							2391	8569				2649	5078	1487	10101	29972	225216				167495	75962																1912	2991				37944	45858
70.2	415443	200869	307648	74985							101723	77716				3412	47200	64336	5344	231620	397821				182688	66606																3956	24860				111457	7823
210.6	427449	326739	237660	369917							295470	206346				100528	149777	174576	20015	137847	325458				263547	125092																162663	191345				290849	129382
631.8	526946	386413	412324	252409							132657	121100				423471	73448	252396	219424	479156	670444				283164	457716																271027	287907				198505	301065
1895.4	566327	594892	435415	291014							211685	165134				179341	135644	207658	403516	623119	330864				315622	332878																277119	215407				197669	402575
5686.2	619942	662804	407355	822588							155169	398792				731720	453252	331942	641156	315675	153706				350419	576322																357412	234802				234850	426849
17058.6	334398	490099	167313	193242							277792	454858				424266	331024	192474	613938	409119	204825				499660	812011																322445	219716				543340	442796
9																																				325924	297136	204375
27																																				355205	557283	262791
81																																				550767	480778	496343
243																																				362854	565603	790012
729																																				501439	596313	652578
2187																																				821065	502827	581073
6561																																				538662	526216	555284
19683																																				383097	469542	456005
19.5
58.5
175.5
526.5
1579.5
4738.5
14215.5
42646.5
36
108
324
972
2916
8748
26244
78732
4					2045	1292	1325	108242	76337	139440			430214	326432	256637							93831	124964	103557			5429	3985	3098	304639	353392	384203	1353042	1324941	1348156				415022	524838	670605			3313	6733	2080			12589
12					22415	20604	25328	351702	318950	412701			422163	555133	364479							321667	385979	331402			123716	116280	110164	559758	512958	495779	511052	955015	698686				679032	608979	577440			100745	59664	28687			190800
36					218795	191657	112081	452461	549264	437267			528776	679424	570013							214999	365025	462124			361991	379331	343172	526234	561241	593925	659823	867147	636232				607160	579604	409310			226568	297432	264969			482361
108					398121	261644	396514	575964	540339	510203			460967	512619	432506							466719	423428	519688			523280	508614	609249	599632	675348	596998	872592	642798	559467				386429	345861	512318			324067	297045	379420			507637
324					520840	558590	388166	418753	508602	614786			426688	228309	430664							330162	409087	414453			376035	708788	509201	677051	608615	569044	610031	528588	316186				515443	781088	447860			333050	457653	447231			617334
972					542757	545717	551778	679909	740036	591071			581753	392523	400424							464336	446154	610139			711887	748904	757950	597864	523567	614032	794192	447139	426321				520572	904865	546443			275932	181127	216511			703517
2916					555220	626507	537227	585945	661016	634951			301095	526241	469026							457738	415355	360763			616418	797925	643165	670654	750049	717481	471822	508474	268153				591292	840773	655079			242751	304880	380007			786020
8748					616747	549936	491316	669108	726055	439508			349172	394902	977598							748376	562859	439845			814758	714703	700002	653325	646385	642615	416509	516287	569504				378112	778216	542665			464546	492336	518958			890481
[truncated: 8 more columns]

## Sheet: Neutralization Geomeaned IC50s
	1x Infected	2x mRNA-1273	2x BNT162b2	2x NVX-CoV2373	2x Ad26.COV2.S	2x AZD1222	2x Sputnik V	2x BBIBP-CorV	1x Infected 2x BNT162b2	1x Infected 1x Ad26.COV2.S	1x Infected 2x AZD1222
10C	30
114C	82
13	172
135C	29
144C	286
149C	4
151	380
151C	489
157	26
159	24
182C	106
200C	90
21C	4
235C	4
244C	4
28C	4
30C	538
32C	140
54C	200
57C	44
61	84
65C	1069
73C	543
75	69
86	18
98C	187
9C	29
12H		659
136040		785
136049		1075
136052		774
20H		11495
24H		770.2
27H		1164
4H		47.8
58H		567
60H		3043
69H		2703
80H		1770
8H		663
9H		2545
10H			480
15H			826
16H			2947
17H			1535
29H			1881
30H			202
35H			416
36H			118
40H			1822
41H			1651
67H			654
77H			1370
78H			1921
79H			3676
6082.2				161.7
6085.1				182.7
6090.2				1842
6094.1				915.2
6096.2				43.5
6097.2				229.8
6099.2				184.9
6259.1				282.7
6261.1				295.4
6322.2				131.9
0884-00033A00-001					101.4
0884-00034J00-001					1105
0884-00036K00-001					625.3
0884-0003WD00-001					154
0889-0002SD00-001					786.1
0889-0004FG00-001					175.1
0889-0004KC00-001					34.81
0889-0004WJ00-001					102.9
0897-0001SB00-001					123.6
0932-00064B00-001					393
0933-0004FG00-001					884.7
0933-0004KC00-001					227.3
38						197
40						367
41						311
43						1098
45						1400
47						366
48						112
49						190
51						228
52						589
53						73
54						163
56						450.6
57						372
58						22
1							62.24
11							268
12							40.53
13							21.95
14							153.3
16							33.6
3							12.43
4							67.8
5							27.24
6							196.8
7							242
8							132
9
1								98
10								191
11								223
12								1307
13								78
14								67
16								101
4								33
5								201
6								262
7								18
8								114
9								202
114C									3501
144C									24933
149C									2487
151C									36328
182C									3822
28C									10009
30C									36884
54C									18636
65C									24386
73C									10620
9C									5707
13										4856
135C										549
200C										3313
21C										1994
224C										246
32C										1232
57C										6036
98C										517
61											1718
75											1455
86											1293

## Sheet: Subunit Depletion Neut Raw Data
Antigen	Mock																Spike																S1																S2(Pre)
Dilution	12		36		108		324		972		2916		8748		26244		12		36		108		324		972		2916		8748		26244		12		36		108		324		972		2916		8748		26244		12
4H	352385	48057	393326	362424	1181619	1000066	1658384	1008171	1361913	1080258	1938987	1101146	1588330	1956937	2340430	3160194	2224284	2898403	1855565	1552827	1657302	1390472	1384034	115418	1395145	1028720	1397742	1401565	2244154	2219987	1755495	2094965	1194867	1748778	1746371	812956	27532	29948	23454	29006	32065	1848263	1938616	1869221	2277211	2139422	2419546	1757379	227061
8H	7661	11616	303217	433036	411512	446328	929092	957875	1493910	1458979	1734524	1755646	1349971	1719463	2586122	1585532	1047626	2020433	2308595	1523368	1890970	1197296	1934191	1594979	2515761	1853540	2109430	1395898	1529885	1794242	1504633	1309276	647489	956891	582988	15617	22210	23077	21640	21043	34964	1441624	1982632	1503106	1683009	1133661	2059783	1863116	27569
9H	21370	47329	241109	257576	942675	475016	1969999	1610395	1597483	1894525	1552984	1641883	1896911	1471701	1371983	2665270	700738	959414	1882239	1491955	1060015	1182925	1306037	1224410	1327517	1667287	1389666	1684658	1504906	1435846	2064166	1805870	615764	772029	1194744	1223032	28608	942560	1485119	191420	1911327	2187945	1317528	1410415	1707526	1005027	1523266	1953241	11752
12H	5500	11891	16785	15938	204245	138669	684472	768162	1289284	1552664	1323348	1531020	1384388	1287053	1741414	2324131	1365756	1280449	2114721	1564958	1663755	1628573	1080961	1601745	1293803	1836849	2123827	1557038	1392277	1726687	1566510	1188204	802510	342373	651983	1624327	22039	24163	1675702	20530	1265157	1376750	1298250	1369011	1293598	1989510	2065914	1533267	7251
20H	5500	11891	16785	15938	204245	138669	684472	768162	1289284	1552664	1323348	1531020	1384388	1287053	1741414	2324131	1365756	1280449	2114721	1564958	1663755	1628573	1080961	1601745	1293803	1836849	2123827	1557038	1392277	1726687	1566510	1188204	802510	342373	651983	1624327	22039	24163	1675702	20530	1265157	1376750	1298250	1369011	1293598	1989510	2065914	1533267	7251
24H	6364	11126	5638	11160	24365	67795	348797	274879	337828	649148	1048464	1251809	1363808	1084154	1413391	1281446	1174937	2105658	1921483	1477206	1338010	1947500	1024298	1282542	1515139	1467020	1343538	3225017	867541	1223628	1182234	1299096	520004	323344	773098	555151	24540	11465	16886	16222	871844	1107775	946574	1325984	1417329	916393	801223	2005187	5699
58H	12342	253778	444674	796129	357923	963093	938259	1506242	1532496	1659275	1610400	1561438	1468226	2092920	882658	1249606	589525	1554384	3000410	2195260	1535085	2603890	2606097	1663158	1533221	1408936	2322713	1608706	1308531	2072377	1431975	1103795	386776	364140	1258054	609802	1162575	577024	1550144	1452276	1553769	2042729	1559979	1497939	1742404	2709083	1729686	1037026	436416
69H	11471	26877	123061	355433	612723	597148	1365053	724976	1021171	2011389	1891082	1552425	1282144	1382686	2383667	2476035	2300311	2320387	1674694	1996394	1421066	1598232	1282089	2350536	1561826	1608103	1878892	2099570	1299346	1557923	1902707	1406036	1257216	965305	731471	13417	30064	11557	1057260	23257	1232431	1754862	1174908	1411969	1322281	1515413	1589104	1167014	4941
10H	4798	12252	158570	162660	475893	799659	743224	998792	1306620	1298613	1128351	1338940	1333995	1283202	1350230	1140664	1039658	2239714	1380910	1085928	1820149	987348	1559274	1260710	1364417	1258456	993027	1558370	1510497	945058	1412822	1371985	1026275	508852	1573313	873199	23248	18121	24086	27442	1248682	2200261	1319631	1664572	1590112	1555133	1815133	1109842	12967
17H	3483	6789	25431	23050	177263	118782	1633116	294399	1267800	918013	1191905	1238035	1233356	867984	1101980	2316825	1625515	1115250	1159427	1636413	1095363	1232641	2203310	2043499	1032130	1594794	3397954	2300093	1610644	1799015	1247369	1175285	799395	711234	12375	10988	17015	15431	25360	26256	980470	1257949	1953288	2555576	1304876	1316824	1688683	1588056	5525
30H	44803	17140	73024	135940	236276	437423	794222	1082685	1415483	1636596	2465008	1426054	2070270	3414181	1476783	1269692	2523341	1573319	1306438	861191	1343952	2137812	2166913	1620224	2135254	1671278	1020740	1742055	1544992	OVRFLW	1742952	1483804	691246	684756	13879	544360	16917	16516	26008	21508	1384696	42489	1367174	1968745	1360779	914312	1568144	1641187	9142
35H	333227	300942	814090	609222	716316	918637	1520536	1114784	1652458	1438383	1682678	1091433	1550390	1552150	1219137	1712844	1585287	1346765	1352705	1367537	1257817	1961086	1665495	1597224	1302712	1854343	1981668	1532242	1292100	1801078	1160782	1334643	1284456	794984	17160	16018	15602	19755	28276	24860	1319413	2010303	1610685	1486741	920168	1957706	1714971	1630144	481074
36H	6092	34353	148222	201070	533765	756329	884513	985648	1575834	918812	867827	1608370	1098667	990894	1557904	1096333	913385	1008957	1298814	1444851	1009452	1786177	1526140	1165022	1457104	1441282	1683035	1374774	1976040	1981755	1725244	1788950	11774	11162	21858	1115887	1167783	1088155	23308	352487	999225	2019092	936204	1185643	1390258	1623177	1670587	1743948	14084
40H	13887	12058	82313	45154	131357	379842	784662	639950	1178934	1044214	1570772	1111730	1401228	2004340	1645554	1728847	1854067	948021	1424627	2014402	1353677	1141192	1632893	1287369	1829068	1451065	1833081	1365251	1109950	1116066	2638789	2312888	709008	4682	14938	12505	20724	13178	21668	14422	27559	1311526	1647295	1646387	1340071	1963748	1088778	1078511	4743
41H	140440	411585	665390	580797	1493351	1058757	1983239	2013099	1121291	1461948	1839000	1956609	1377875	1241876	1393978	1995323	858925	1339865	1453162	1879015	1101351	1442815	1734072	1581978	1738217	2249592	1295229	1780877	1645895	2169599	1570277	1441798	945288	602095	1221419	21003	30144	24329	29877	1375617	950085	1627451	1146768	1659783	1400347	1829766	2081723	1872246	423335
67H	104503	16545	201078	36781	404286	1096495	911535	404577	1483973	1405264	1157884	1168243	1519221	1321019	1659262	1551034	1695570	1950484	1929395	2103468	2279524	1400144	1144949	1141804	901524	1164493	1338670	2082705	1831695	1331566	1179851	1595631	545205	941450	23096	19911	16976	11767	1341499	17308	1688562	1677413	945436	867284	1846398	1342971	1271664	1479166	7627
[truncated: 31 more columns]

## Sheet: Subunit Depletion Neut IC50s
Sample	Mock	S	S1	S2(Pre)	S2(Post)
4H	147.7	12	12	109	117.1
8H	289	12	12	276.3	83.28
9H	110.6	12	12	70.15	92.88
12H	367.6	12	12	336.9	315
20H	377.4	12	16.12	346.2	327.6
24H	1333	12	12	1855	715.1
58H	139.2	12	12	37.98	111
69H	176.2	12	12	553.3	449.7
10H	211.7	12	12	195.4	203.5
17H	431.2	12	14.32	395	156
30H	258.7	12	12	238	112.5
35H	73.29	12	12	40.45	91.12
36H	227.3	12	12	114.8	138.9
40H	425.3	12	12	332.9	299
41H	43.76	12	12	32.78	42.11
67H	231.4	12	12	168	358.7
						12 = LOD

## Sheet: Subunit Dep. Binding Raw Data
Antigen		Spike																S1																S2(Pre)
Dilution		4H	8H	9H	12H	20H	24H	58H	69H	10H	17H	30H	35H	36H	40H	41H	67H	4H	8H	9H	12H	20H	24H	58H	69H	10H	17H	30H	35H	36H	40H	41H	67H	4H	8H	9H	12H	20H	24H	58H	69H	10H	17H	30H	35H	36H	40H	41H	67H
Mock	20	2.638	2.772	2.455	2.736	2.852	2.884	2.532	2.824	2.663	2.829	2.638	2.901	2.392	2.62	2.648	2.777	3.555	3.644	3.601	3.621	3.737	3.839	3.824	3.642	3.701	3.779	3.668	3.284	2.877	2.82	2.74	2.572	2.251	2.489	2.342	2.524	2.564	2.535	2.424	2.407	2.104	2.368	2.538	1.804	2.511	2.603	2.653	2.129
	80	2.348	2.654	1.991	2.693	2.435	2.626	1.83	2.595	2.294	2.559	1.889	2.564	2	2.371	2.193	2.552	2.723	2.956	3.055	3.358	3.757	3.76	3.358	3.13	3.175	3.632	3.496	2.44	2.615	2.64	2.418	2.308	1.651	2.063	2.024	2.316	2.409	2.203	2.224	1.864	1.828	2.147	2.186	1.091	2.241	2.605	2.604	1.717
	320	1.82	2.169	1.143	2.309	1.765	2.303	0.945	2.121	1.224	1.934	0.99	1.916	1.027	1.787	1.701	2.022	1.63	2.254	2.155	2.785	3.375	3.32	2.705	2.409	2.482	3.325	2.962	1.177	2.435	2.337	2.046	1.699	0.768	1.415	1.116	1.65	2.104	1.718	1.345	1.47	1.126	1.495	1.779	0.436	1.708	2.207	2.068	0.895
	1280	0.896	1.708	0.488	1.641	0.803	1.527	0.293	1.245	0.418	0.709	0.32	0.874	0.452	1.014	0.928	1.494	0.678	1.174	1.069	1.737	2.334	2.835	1.468	1.314	1.527	2.151	1.782	0.478	1.91	1.956	1.299	0.938	0.265	0.564	0.437	0.704	1.344	0.772	0.466	0.596	0.376	0.662	0.901	0.148	1.092	1.58	1.307	0.348
	5120	0.336	0.885	0.194	0.874	0.722	0.739	0.119	0.511	0.173	0.303	0.118	0.292	0.161	0.344	0.347	0.652	0.296	0.517	0.422	0.717	1.283	1.526	0.551	0.481	0.614	0.936	0.796	0.209	1.151	1.218	0.574	0.347	0.132	0.194	0.166	0.232	0.558	0.525	0.373	0.205	0.147	0.275	0.285	0.092	0.436	0.723	1.018	0.155
	20480	0.127	0.331	0.088	0.334	0.292	0.26	0.063	0.162	0.08	0.111	0.076	0.111	0.082	0.186	0.157	0.275	0.083	0.16	0.111	0.28	0.473	0.652	0.265	0.188	0.239	0.346	0.557	0.208	0.61	0.502	0.244	0.122	0.085	0.102	0.084	0.106	0.215	0.157	0.094	0.098	0.088	0.123	0.177	0.079	0.138	0.34	0.474	0.094
	81920	0.093	0.132	0.063	0.133	0.124	0.149	0.053	0.08	0.057	0.062	0.062	0.072	0.074	0.076	0.075	0.113	0.132	0.063	0.067	0.078	0.119	0.143	0.106	0.086	0.279	0.162	0.378	0.14	0.274	0.2	0.131	0.109	0.061	0.055	0.06	0.082	0.101	0.075	0.072	0.066	0.065	0.072	0.099	0.089	0.143	0.153	0.233	0.082
	327680	0.059	0.064	0.055	0.071	0.073	0.066	0.05	0.054	0.056	0.054	0.06	0.072	0.075	0.059	0.059	0.063	0.094	0.07	0.103	0.056	0.07	0.07	0.083	0.148	0.075	0.124	0.319	0.141	0.103	0.108	0.079	0.09	0.078	0.072	0.06	0.056	0.069	0.065	0.052	0.055	0.057	0.073	0.074	0.064	0.082	0.094	0.105	0.053
Depleted	327680	0.059	0.053	0.059	0.054	0.053	0.054	0.054	0.053	0.056	0.06	0.067	0.067	0.071	0.054	0.046	0.049	0.079	0.079	0.056	0.05	0.051	0.051	0.074	0.063	0.056	0.066	0.149	0.151	0.049	0.051	0.727	0.058	0.074	0.117	0.054	0.054	0.069	0.057	0.05	0.045	0.057	0.089	0.068	0.067	0.079	0.067	0.061	0.05
	81920	0.061	0.062	0.052	0.054	0.056	0.085	0.058	0.053	0.092	0.054	0.057	0.066	0.072	0.054	0.049	0.048	0.115	0.075	0.063	0.053	0.051	0.058	0.073	0.064	0.061	0.108	0.155	0.127	0.058	0.049	0.063	0.053	0.092	0.087	0.056	0.057	0.064	0.056	0.055	0.056	0.061	0.046	0.072	0.064	0.057	0.079	0.077	0.058
	20480	0.064	0.063	0.052	0.056	0.063	0.117	0.051	0.071	0.078	0.102	0.058	0.086	0.069	0.054	0.224	0.05	0.1	0.058	0.059	0.05	0.059	0.067	0.074	0.054	0.227	0.064	0.112	0.089	0.08	0.052	0.067	0.05	0.08	0.064	0.067	0.061	0.077	0.063	0.051	0.065	0.06	0.07	0.074	0.068	0.052	0.051	0.068	0.061
	5120	0.085	0.072	0.062	0.156	0.085	0.153	0.063	0.107	0.108	0.089	0.071	0.099	0.075	0.06	0.057	0.092	0.09	0.073	0.052	0.062	0.07	0.071	0.082	0.075	0.064	0.083	0.12	0.076	0.082	0.069	0.077	0.054	0.106	0.066	0.077	0.075	0.107	0.079	0.079	0.116	0.069	0.065	0.072	0.073	0.067	0.062	0.112	0.079
	1280	0.093	0.123	0.144	0.084	0.292	0.39	0.077	0.236	0.079	0.218	0.063	0.123	0.084	0.073	0.077	0.073	0.103	0.085	0.084	0.069	0.196	0.102	0.1	0.08	0.07	0.082	0.094	0.101	0.161	0.139	0.105	0.078	0.11	0.094	0.126	0.103	0.16	0.111	0.098	0.099	0.078	0.085	0.079	0.076	0.09	0.076	0.136	0.083
	320	0.148	0.252	0.1	0.171	0.4	0.791	0.104	0.442	0.086	0.118	0.101	0.19	0.096	0.107	0.153	0.128	0.102	0.109	0.127	0.103	0.193	0.225	0.151	0.134	0.116	0.123	0.24	0.35	0.354	0.323	0.205	0.147	0.143	0.106	0.114	0.154	0.325	0.176	0.17	0.135	0.102	0.128	0.105	0.092	0.166	0.149	0.19	0.105
	80	0.299	0.533	0.171	0.486	0.434	0.955	0.185	0.777	0.173	0.239	0.143	0.36	0.169	0.226	0.342	0.307	0.147	0.183	0.271	0.183	0.468	0.609	0.375	0.233	0.266	0.281	0.231	0.139	0.91	0.866	0.517	0.33	0.205	0.159	0.196	0.275	0.754	0.271	0.347	0.228	0.162	0.161	0.249	0.109	0.424	0.361	0.351	0.169
	20	0.745	1.139	0.396	1.008	0.642	1.05	0.27	0.885	0.348	0.472	0.262	0.688	0.406	0.564	0.815	0.747	0.359	0.442	0.633	0.424	1.189	1.208	0.971	0.577	0.72	0.669	0.508	0.272	1.761	1.672	1.345	0.898	0.412	0.339	0.369	0.585	1.547	0.537	0.975	0.523	0.348	0.286	0.397	0.191	1.006	0.809	0.848	0.357
[truncated: 16 more columns]

## Sheet: Subunit Dep. Binding EC50s
Sample	4H	8H	9H	12H	20H	24H	58H	69H	10H	17H	30H	35H	36H	40H	41H	67H
Mock	508.4	1829	186.7	1768	482.7	1408	140.5	923.2	238.6	516.5	154.3	567	164.8	547.1	453.6	1165
S	20	20	20	20	20	20	20	20	20	20	20	20	20	20	20	20
Mock	214.2	456.9	406	979.4	2248	3493	733.8	539	643.9	1565	893.7	126.3	2256	2508	343.1	162.8
S1	20	20	20	20	20	20	20	20	20	20	20	20	20	20	20	20
Mock	120.8	324	225.4	473.8	1230	538.4	307.3	311.6	182.5	377.1	576.4	46.91	681.3	1721	1629	136.4
S2(Pre)	20	20	20	20	20	20	20	20	20	20	20	20	20	20	20	20
Mock	49.37	66.04	69.41	69.96	265.4	144.6	99.28	69.43	49.24	23.11	102.2	20	32.14	73.86	20	153.5
S2(Post)	20	20	20	22.04	79.5	23.51	26.91	20	20	20	37.69	20	20	21.89	20	20
																	20 = LOD

## Sheet: Domain Depletion Neut Raw Data
D614G	8H						20H				24H						37H				38H						56H					60H						80H					29H						77H
Dilution	Mock		NTD		RBD		Mock	NTD		RBD	Mock		NTD		RBD		Mock	NTD		RBD	Mock		NTD		RBD		Mock		NTD		RBD	Mock		NTD		RBD		Mock		NTD		RBD	Mock		NTD		RBD		Mock
7.2	2387	475	1072	1191	147523	217172	1134	995	669	99884	250	1524	1194	3223	446450	328883	3325	281	465	30135	1088	1915	2414	5265	326380	207505	2814	2253	1472	697	60473	1145	770	2106	3409	283404	253264	16122	2295	1893	1473	138502							2158
21.6	744	1098	1204	3007	260832	240765	1912	1343	2773	49442	509	1305	793	5040	339230	413859	5577	1645	1432	37968	1897	2396	5214	6115	531800	416976	2275	2207	1339	1002	46798	641	1134	14213	5514	383950	295867	39598	4888	15633	2646	151865							5047
64.8	1126	1147	2876	3037	291748	243899	16100	10653	9855	212615	2355	1559	20483	16447	447616	469032	17668	17863	5108	98771	22502	3964	35158	38614	463462	576270	18345	10476	24765	47011	102023	7945	26458	86553	99904	449006	478978	41287	6225	90491	8758	82497							42793
194.4	12968	29535	58340	26528	379484	369792	235187	97000	23791	79830	10391	46389	121052	90385	510734	570952	32788	53277	66899	50114	75831	47933	349394	221608	806229	553782	142848	223390	151343	146471	183802	68249	65905	324715	360969	723872	502337	248493	131487	213871	149411	160173							250138
583.2	86433	89035	293891	466794	457827	383155	481204	359550	280713	140632	191588	265278	328843	391123	415077	467218	178779	154204	142898	50982	654386	433885	777807	525662	738408	451122	484287	423259	161253	172093	102692	583754	499358	610214	839470	671499	664712	364461	377528	243301	217111	63441							547696
1749.6	420314	317640	798397	805186	589504	465214	613386	395952	168041	165656	662750	607090	792488	1001305	851909	814343	610815	170761	186808	142464	652447	635390	1115857	968298	826164	849780	464978	525611	301415	234685	257834	1016104	1334909	969527	923363	1162149	1031313	759952	594186	397506	248210	210989							771763
5248.8	435996	624971	874032	963185	850392	732913	876861	338620	176983	64578	1000233	580274	1024791	812239	850753	708722	629145	281808	304345	137936	1113574	1353552	1285600	939580	1113674	1078412	790246	644583	536590	240589	109605	1346052	1128729	1416560	1214319	1193214	1044911	887914	723837	489241	204455	191406							824968
15746.4	730656	742404	903955	630232	621897	805503	842461	117324	103832	142791	841783	1099087	1177152	893638	839730	768223	728072	305166	180907	103987	1226553	1100039	1117291	746742	793600	951622	660787	569763	367757	267438	185997	1221082	1177065	969083	952796	879694	829449	828629	637914	306115	321658	90546							796137
12																																											3856	4657	588	1421	37620	85911
36																																											3778	3774	1889	2218	140312	97847
108																																											24633	5722	105174	58363	344086	95795
324																																											37947	89403	63063	355772	222670	369832
972																																											284592	343938	255516	524561	326545	602577
2916																																											471468	659347	485740	565061	612572	499011
8748																																											258193	375002	445094	374229	308527	268871
26244																																											1008337	938122	662018	332306	398090	704948
Alpha	8H						20H						37H						38H						56H						60H						23H						29H						77H
Dilution	Mock		NTD		RBD		Mock		NTD		RBD		Mock		NTD		RBD		Mock		NTD		RBD		Mock		NTD		RBD		Mock		NTD		RBD		Mock		NTD		RBD		Mock		NTD		RBD		Mock
14.6	326	3	443	1571	254096	234059	678	9	578	4703	325271	221396	2475	3795	610859	3054	5931	2568	1977	509	150026	268844	43981	10813	508	474	150	2300	197983	418599	459	382	2750	382	236102	233630	307	3590	4971	1514	207348	243786	920	55	2531	1589	410691	161017	1001
43.8	6	198	774	1387	121017	332290	354	722	1628	4476	282789	249139	30055	6059	877967	594834	49879	2368	40621	4548	192135	402063	47905	59229	965	1010	386	1314	198890	151848	522	577	630	1241	170571	167108	77583	22843	49122	43541	613108	336260	1839	4604	1653	1439	384344	246945	1557
131.4	530	1122	386	2320	231252	241950	42174	3414	65567	18652	143958	155347	78083	5546	645413	826393	88126	96981	58798	35883	242996	359041	170302	170027	1201	10137	2022	4515	191181	246216	654	30268	44093	6506	176396	204184	136801	105813	337631	300489	172613	164127	16796	5197	21005	35583	246468	166900	27541
394.2	20330	2310	36337	21324	287215	296554	177334	105929	81254	221467	324292	261359	251515	122454	762757	506053	103130	170007	278369	56194	212084	364741	333075	230742	52970	133248	119498	20783	344727	316478	49819	52034	32569	83898	316813	211249	240677	264176	258307	292709	320683	431631	55021	38162	60950	170280	158664	487686	102556
1182.6	151536	82242	71124	63984	245159	329157	348721	508363	371470	408184	398223	197002	544541	441022	801999	442912	384058	708977	313492	87688	405712	462195	399478	545897	99914	156960	131359	176955	314130	338279	119884	187938	145478	190577	197741	255268	206759	139751	267331	249538	245159	219101	359937	188465	174614	198177	267045	308289	199893
3547.8	150906	154821	92878	193958	287980	73939	410820	247853	340993	322248	334011	352228	513356	466500	961791	933467	695929	1072633	244769	473379	302589	279540	275744	607905	420497	365299	246364	315828	618078	398855	158117	115595	174186	347331	332301	304102	200914	590311	232862	208339	262429	174592	153892	343198	161395	189158	231153	90425	306585
10643.4	206276	208455	177603	254818	462551	321856	195044	230003	270485	367350	173280	429563	729768	933618	737135	693657	771630	778417	574771	677381	490916	233758	378720	671138	608718	380751	400647	388073	278607	501121	305603	245892	386332	192482	361879	233882	443982	177817	349752	435135	292605	368960	343785	279310	246716	341005	280519	342481	297663
31930.2	174843	336474	160117	256062	212246	165930	393087	345476	533751	467665	363407	323219	1224069	852611	957695	922494	1889637	960284	1045418	513100	555884	867762	539135	841266	356918	593754	445495	469256	271106	300563	153726	469301	240968	385712	340995	290830	436528	664085	468013	343694	251434	421852	218303	368263	436412	395912	375201	304206	284883
Beta	8H						20H						24H						38H						56H						60H						80H						23H						29H
Dilution	Mock		NTD		RBD		Mock		NTD		RBD		Mock		NTD		RBD		Mock		NTD		RBD		Mock		NTD		RBD		Mock		NTD		RBD		Mock		NTD		RBD		Mock		NTD		RBD		Mock
14.6	4614	6609	5852	8050	1718849	1537000	5823	6593	11679	11075	1983929	1815403	2703	6607	8366	18492	2448163	3194669	4383	6893	10643	15664	2436214	2224003	31221	2639	7256	21574	2330109	3367267	4076	6184	10638	14175	2707690	2234707	3542	5868	5476	13581	1802331	1416188	319713	200367	609060	364913	3602318	2655234	63201
43.8	5710	3676	8029	11392	2233600	1885733	171133	84700	110565	148765	1965734	2611655	5965	13011	25375	53344	2680399	2693945	50402	37307	92016	55588	3447217	2541837	157011	253982	289858	224489	2672769	2576579	56873	157635	97077	133014	2416418	2291957	57655	61526	146492	134008	1451450	955949	1208855	1228842	948522	1646978	2838353	2114871	207548
131.4	21278	15147	55514	20993	2182780	1703577	872431	817627	1239264	771508	2195563	2519877	397524	363538	544843	351540	2144545	2057404	438194	867396	804545	682899	2551764	1865263	948287	1264629	1049445	1105354	2218141	2456375	846540	472855	1265752	669671	2202434	2546814	460726	588025	746207	879528	1293614	1610592	2124686	2215386	1935667	2233239	2482051	2317445	924337
394.2	375821	371628	1024935	323607	1706190	1543376	1395266	1958816	1812327	1327086	1936804	2143102	1520608	884521	1294783	1185606	2548214	2161033	1081374	1427349	1772532	1383211	2162419	2594194	1589699	1243309	1365466	1122307	1843911	2048427	1250059	1146860	1552871	1272449	2157598	2279373	858126	1071988	1110362	814629	1495989	1114510	2527948	2169522	2450973	2367201	2793326	2134087	2161980
1182.6	1016637	1250659	1275819	1190563	1513932	1819582	2165565	2340740	2359985	2097707	2434779	2236670	1714593	1865811	2019687	2228665	2158744	2198855	2135664	2028895	1422601	1964479	2018618	3002297	1909879	2400063	2198398	1955269	1937311	1830033	1595198	2089359	2362250	1462367	2179946	2038713	1417475	1399184	1181531	1383533	1153050	1040086	2757913	2339519	2561107	2163283	1963106	2379961	1833165
3547.8	1646936	1664727	1908597	1885951	1996841	1768248	2734672	2532624	2883052	2537758	2068426	2227252	2291166	3387742	2799191	2278203	2386540	2166603	2592416	2250627	2217316	2665912	2448022	3373777	2832230	2322108	2550205	2574790	3226921	2395710	1765743	2480430	1920628	2092930	2265281	2236832	1488724	1814093	1612599	1670843	1556052	1390682	2702108	3100807	2017171	1933929	2208178	2317959	2328998
10643.4	2096237	2146402	2017450	1411037*	2389713	1769632	3355766	2604993	2483915	2371713	2390343	2502217	2636534	2998008	3070831	2404313	3087829	2688988	2412945	2121431	2674112	2215589	2404811	1873703	2580945	2833938	2254238	2830006	3175619	2661964	1689599	2313696	1893981	2178058	1978919	2114530	1281734	1469289	1625385	2046391	1642566	1660604	2271239	2086821	2358824	1965618	1883673	2869469	2206719
31930.2	2155134	2422282	2339279	1994018	2020583	2278545	3558085	1867475	1968727	3079702	2178565	2327031	3245145	3092315	2456838	2488396	2828741	3164892	2250837	2397049	3215519	2224731	2456074	2057315	1820082	2221531	2225958	3202421	2935068	2800787	1584014	2140418	2535777	3119590	2145100	1549414	1537625	1458014	1678188	1518450	1233134	1184033	2161701	2330608	2438679	1919324	1992949	2538593	2169677
Delta	8H					20H						24H						37H						38H						56H						60H						80H						23H
Dilution	Mock	NTD		RBD		Mock		NTD		RBD		Mock		NTD		RBD		Mock		NTD		RBD		Mock		NTD		RBD		Mock		NTD		RBD		Mock		NTD		RBD		Mock		NTD		RBD		Mock
7.2	1471	2745	3429	293865	145171	1071	418	887	2320	87431	140892	65	740	473	1746	308636	185112	987	221	1674	1028	126069	143823	347	1031	386	743	327882	183179	430	720	456	1415	118562	91161	1055	482	748	1734	177335	204268	2778	992	1658	1614	103073	36416
21.6	1165	2768	2466	135773	261883	1539	2197	1311	1936	318866	149098	601	814	1883	2399	255156	219622	1510	1640	744	779	148328	91710	1388	1374	1245	1960	277813	421994	2860	1303	1309	962	89318	37799	756	2407	531	1884	311561	211970	1820	952	1025	1805	95903	70563
64.8	2023	9945	2986	307614	240901	48014	31128	26676	42436	118239	82454	43604	31975	5535	5425	219574	322123	11742	9257	8395	18802	176571	87743	5050	5448	47875	6622	299001	242874	1784	1006	1494	17420	60067	100710	2607	41265	59911	39319	240111	206885	62311	3965	22293	5536	99402	117606
194.4	5168	19714	18616	344069	422505	220710	145565	58363	126838	160043	60132	41435	39171	114039	69829	346946	207225	33080	59774	127867	75270	69138	82798	37459	143350	107323	76743	237064	237066	30307	56990	42748	93995	151193	69766	220530	178764	138427	102095	378619	211194	138172	140012	46154	92879	90480	172018
583.2	127063	103584	167985	199950	235812	292210	254869	283062	126550	178759	107954	76376	185413	138015	222978	392734	245930	104710	132700	91779	94279	139780	135749	141261	158704	158647	171119	228029	218750	104480	150163	78714	109785	104110	104417	187847	350461	226823	218956	414122	321004	219854	158408	166110	126707	158157	120192
1749.6	163519	205859	322951	403937	309093	323681	257936	226710	159590	110397	83011	226004	279317	176254	247676	344392	304125	220375	273336	208052	99229	74282	61619	224245	215645	218021	402837	112266	181871	163001	125074	218962	301497	146546	138753	377811	228566	211752	252533	218312	247985	246235	137513	191993	108680	101908	171412
5248.8	457220	289490	378219	329549	393408	264141	177633	288031	199499	135597	200370	270610	390004	486410	277913	348009	472286	351809	311312	161068	129222	155356	94245	295650	370748	378935	188976	201958	306053	187551	156818	191907	118467	99882	164528	345373	472158	343948	429606	488101	262807	209436	315341	212199	149582	142126	129159
15746.4	388573	430007	358602	276101	298457	401357	169293	173930	247702	150737	146265	210730	477461	291896	343331	389834	341587	224534	292865	228893	166159	77580	66580	183750	260660	330918	347405	359400	196556	282573	180042	109546	137080	51448	72211	407857	473112	315570	498872	298521	372508	299596	293555	222166	217299	120526	107628
12																																																21619	17143
36																																																426989	414914
108																																																587389	505075
324																																																641196	633704
972																																																649022	693793
2916																																																571639	535323
8748																																																692396	622616
26244																																																853864	709526
Omicron	8H					20H			24H			38H					56H					60H					80H					77H					78H						79H
Dilution	Mock	NTD		RBD		Mock	NTD	RBD	Mock	NTD	RBD	Mock	NTD		RBD		Mock	NTD		RBD		Mock		NTD	RBD		Mock	NTD		RBD		Mock		NTD	RBD		Mock		NTD		RBD		Mock		NTD		RBD
7.2	26837	2925	2883	409226	260921	24458	32018	210450	6135	20361	379473	22466	21808	27645	511414	334264	72815	26905	9320	262376	128101	96584	29096	46333	253122	302104	14772	59160	32627	234333	223955	11430	4707	9419	279387	265147	1897	3661	1674	10425	270941	367642	8344	1750	916	1830	375049	323963
21.6	70901	19160	70779	412879	201047	65957	130791	194537	89790	54213	358095	119198	114916	135321	316407	424300	133182	116245	88062	315552	170171	197793	128917	135627	347279	279828	165053	76929	167578	269780	172015	127738	98412	112162	192994	325587	135107	88654	103426	80747	246707	287181	37895	30788	13564	16206	246487	316995
64.8	168096	100060	148249	291142	255865	103947	109883	241573	142779	236033	312165	198018	239760	193757	293857	259153	273618	166000	107625	283837	151479	196678	259052	190593	135844	236780	164301	162489	211359	228888	173457	141261	183740	160396	226791	154588	119435	202430	220238	246982	267830	115146	96636	95941	145199	21538	326887	279801
194.4	192273	248664	138910	346361	298210	270848	206847	319051	252776	298009	289978	261330	315814	264890	298524	213497	148193	104120	160107	160480	182365	199390	262886	238026	207959	184343	154319	224015	188485	156011	150454	136923	194487	168050	219115	170891	340390	251767	214801	276014	249546	222142	185020	117784	141156	158238	210800	146298
583.2	465974	373388	260840	281269	280307	201491	286943	186423	340157	171762	281498	390863	216700	169408	301493	213681	242734	226056	251931	195781	169027	356174	285264	272772	247882	169898	132634	213616	172605	227627	198635	145062	207473	194324	253352	106023	348909	275985	183935	205382	131756	261999	302218	268595	202997	180785	181335	236110
1749.6	322944	276109	301704	248455	365168	168049	196078	171924	299664	155481	265879	311438	262336	299284	224943	175636	243503	138254	144897	84535	118460	192958	232503	334221	276246	213316	187011	234098	94849	130830	118958	188055	105784	235936	157094	149023	258368	281321	408905	524268	263863	238914	227219	205517	189153	178994	185392	123745
5248.8	276494	227223	331386	270361	241192	223557	175504	106467	306790	284576	148332	278722	220769	215251	226397	197825	245825	189996	167939	225101	171246	182803	278788	379211	130234	193185	277880	184983	143078	98454	175788	212499	226442	185814	200922	109531	255962	338622	290425	289464	203377	200387	236660	250723	180998	164847	232928	223870
15746.4	447202	236526	306698	235534	208030	240944	235703	154089	237753	218373	208332	268913	244595	132978	261930	213879	322559	281665	237989	116021	170684	273814	249999	318331	239072	269086	159050	95523	100179	83972	138067	294930	194006	95424	129788	138420	340793	224761	301989	232883	224381	262514	343949	266088	203956	182265	217951	248099
[truncated: 28 more columns]

## Sheet: Domain Depletion Neut IC50s
Virus	D614G			Alpha			Beta			Delta			Omicron BA.1
D614G	Mock	RBD	NTD	Mock	RBD	NTD	Mock	RBD	NTD	Mock	RBD	NTD	Mock	RBD	NTD
8H	2038	121.9	677.7	2131	14.6	1869	1399	14.6	889.9	1416	7.2	1058	53.04	7.2	83.13
20H	501.9	10.58	213.1	409	14.6	396.6	276.1	14.6	230.2	149.9	7.2	201.3	67.17	7.2	38.61
24H	1281	20.18	769.8				767.2	14.6	380.7	814.6	7.2	503.8	41.04	7.2	24.24
37H	927	80.68	460.6	1336	14.6	795.7				673.8	7.2	673.5
38H	912.6	25.93	319.6	1664	14.6	417.1	312.4	14.6	435.1	290.8	7.2	507.9	29.87	7.2	19.16
56H	340.8	41.98	334.5	1717	14.6	2185	141.8	14.6	343.7	363	7.2	258.4	16.56	7.2	27
60H	616.6	37.33	276.3	2151	14.6	1098	224	14.6	594.6	408.5	7.2	619.3	17.36	7.2	45.61
80H	482.8	7.2	186.4				233.9	14.6	208.8	398.1	8.662	484.1	15.72	7.2	13.22
23H				1228	14.6	218.1	39.95	14.6	32.81	42.71	7.2	36.3
29H	771	147.9	396.7	800.8	14.6	2547	125.3	14.6	183.2	231.3	7.2	269.6
77H	290	23.27	278.4	896	23.91	1202	143.7	14.6	185.1	186.5	7.2	520.5	46.46	7.2	20.58
78H	981.2	43.43	576	332.3	14.6	1167	460.7	14.6	307.9	679.6	7.2	548.5	42.11	7.2	30.6
79H	949.6	53.55	705.2	1493	14.6	5799	537.9	14.6	298.2	480.6	7.2	148.7	193.5	7.2	58.38
10H	166.1	107.1	173.8							53.04	7.2	53.96
14H	602.2	108.2	474.2				116.9	14.6	200.6	238.7	7.2	181.2
17H	474.7	74.38	193.6							54.31	7.2	40.95
26H	494	162	303.1							274.5	7.2	266.3
			7.2 = LOD			14.6 = LOD			14.6 = LOD			7.2 = LOD			7.2 = LOD

[truncated: 2 more sheets: Domain Dep. Binding Raw Data, Domain Dep. Binding EC50s]
